# Supplementary material for: The genus Tinginotum Kirkaldy, 1902 (Hemiptera, Miridae, Mirinae) with description of a new species from Vietnam and additional notes on Southeast Asian materials
Source: Zookeys. 2026 Feb 13;1269:237–63. doi: 10.3897/zookeys.1269.180930 (PMC12924050; doi:10.3897/zookeys.1269.180930)
Supplement: XML Treatment for Tinginotum [file zookeys.1269.180930-treatment1.xml]

<!DOCTYPE tp:taxon-treatment
  PUBLIC "-//TaxonX//DTD Taxonomic Treatment Publishing DTD v0 20100105//EN" "tax-treatment-NSO.dtd">
<tp:taxon-treatment xmlns:tp="http://www.plazi.org/taxpub"><tp:treatment-meta><kwd-group><label>Taxon classification</label><kwd>
                <named-content content-type="kingdom">Animalia</named-content>
              </kwd><kwd>
                <named-content content-type="order">Hemiptera</named-content>
              </kwd><kwd>
                <named-content content-type="family">Miridae</named-content>
              </kwd></kwd-group><mixed-citation publication-type="journal"><person-group><name><surname>Kim</surname><given-names>Junggon</given-names></name><name><surname>Chérot</surname><given-names>Frédéric</given-names></name><name><surname>Phan</surname><given-names>Quoc Toan</given-names></name><name><surname>Nguyen</surname><given-names>Minh Ty</given-names></name><name><surname>Nguyen</surname><given-names>Ba Vu Lam</given-names></name><name><surname>Jung</surname><given-names>Sunghoon</given-names></name></person-group><article-title>The genus <italic><tp:taxon-name><tp:taxon-name-part taxon-name-part-type="genus" reg="Tinginotum">Tinginotum</tp:taxon-name-part></tp:taxon-name></italic> Kirkaldy, 1902 (<tp:taxon-name><tp:taxon-name-part taxon-name-part-type="order" reg="Hemiptera">Hemiptera</tp:taxon-name-part></tp:taxon-name>, <tp:taxon-name><tp:taxon-name-part taxon-name-part-type="family" reg="Miridae">Miridae</tp:taxon-name-part></tp:taxon-name>, <tp:taxon-name><tp:taxon-name-part taxon-name-part-type="subfamily" reg="Mirinae">Mirinae</tp:taxon-name-part></tp:taxon-name>) with description of a new species from Vietnam and additional notes on Southeast Asian materials</article-title><source>Zookeys</source><day>13</day><month>02</month><year>2026</year><volume>1269</volume><fpage>237</fpage><lpage>263</lpage><pub-id pub-id-type="doi">10.3897/zookeys.1269.180930</pub-id></mixed-citation></tp:treatment-meta><tp:nomenclature><label>Genus</label><tp:taxon-name><object-id xmlns:xlink="http://www.w3.org/1999/xlink" content-type="arpha" xlink:type="simple">8CA2101A-FB3E-5C74-B010-9AD8CE49F8DC</object-id>
                    		<tp:taxon-name-part taxon-name-part-type="genus" reg="Tinginotum">Tinginotum</tp:taxon-name-part>
                    	</tp:taxon-name><tp:taxon-authority>Kirkaldy, 1902</tp:taxon-authority><tp:nomenclature-citation-list><tp:nomenclature-citation><tp:taxon-name>
                  <tp:taxon-name-part taxon-name-part-type="genus" reg="Tinginotum">Tinginotum</tp:taxon-name-part>
                </tp:taxon-name><comment><xref ref-type="bibr" rid="B18">Kirkaldy 1902</xref>: 263. Type species: <tp:taxon-name><tp:taxon-name-part taxon-name-part-type="genus" reg="Tinginotum">Tinginotum</tp:taxon-name-part> <tp:taxon-name-part taxon-name-part-type="species" reg="javanum">javanum</tp:taxon-name-part></tp:taxon-name> Kirkaldy, 1902. <xref ref-type="bibr" rid="B24">Odhiambo 1960</xref>: 465; <xref ref-type="bibr" rid="B4">Carvalho 1987</xref>: 169; <xref ref-type="bibr" rid="B32">Yasunaga 1999</xref>: 39; <xref ref-type="bibr" rid="B13">Eyles 2000</xref>: 111; <xref ref-type="bibr" rid="B37">Zheng et al. 2004</xref>: 720; <xref ref-type="bibr" rid="B10">Chérot et al. 2025</xref>: 243.</comment></tp:nomenclature-citation><tp:nomenclature-citation><tp:taxon-name>
                  <tp:taxon-name-part taxon-name-part-type="genus" reg="Hermotinus">Hermotinus</tp:taxon-name-part>
                </tp:taxon-name><comment> Distant, 1904: 462 (syn. by <xref ref-type="bibr" rid="B1">Carvalho 1952</xref>: 93). Type species: <tp:taxon-name><tp:taxon-name-part taxon-name-part-type="genus" reg="Hermotinus">Hermotinus</tp:taxon-name-part> <tp:taxon-name-part taxon-name-part-type="species" reg="signatus">signatus</tp:taxon-name-part></tp:taxon-name> Distant, 1904.</comment></tp:nomenclature-citation><tp:nomenclature-citation><tp:taxon-name>
                  <tp:taxon-name-part taxon-name-part-type="genus" reg="Nesodaphne">Nesodaphne</tp:taxon-name-part>
                </tp:taxon-name><comment> Kirkaldy, 1908: 380 (syn. by <xref ref-type="bibr" rid="B4">Carvalho 1987</xref>: 166). Type species: <tp:taxon-name><tp:taxon-name-part taxon-name-part-type="genus" reg="Nesodaphne">Nesodaphne</tp:taxon-name-part> <tp:taxon-name-part taxon-name-part-type="species" reg="knowlesi">knowlesi</tp:taxon-name-part></tp:taxon-name> Kirkaldy, 1908.</comment></tp:nomenclature-citation><tp:nomenclature-citation><tp:taxon-name>
                  <tp:taxon-name-part taxon-name-part-type="genus" reg="Eutinginotum">Eutinginotum</tp:taxon-name-part>
                </tp:taxon-name><comment> Cheesman, 1926: 266 (syn. by <xref ref-type="bibr" rid="B7">Cheesman 1927</xref>: 157). Type species: <tp:taxon-name><tp:taxon-name-part taxon-name-part-type="genus" reg="Eutinginotum">Eutinginotum</tp:taxon-name-part> <tp:taxon-name-part taxon-name-part-type="species" reg="raiateae">raiateae</tp:taxon-name-part></tp:taxon-name> Cheesman, 1926 (= <tp:taxon-name><tp:taxon-name-part taxon-name-part-type="genus" reg="Nesodaphne">Nesodaphne</tp:taxon-name-part> <tp:taxon-name-part taxon-name-part-type="species" reg="knowlesi">knowlesi</tp:taxon-name-part></tp:taxon-name> Kirkaldy, 1908).</comment></tp:nomenclature-citation></tp:nomenclature-citation-list></tp:nomenclature><tp:treatment-sec sec-type="Diagnosis"><title>Diagnosis.</title><p>(summarized and adapted from <xref ref-type="bibr" rid="B10">Chérot et al. 2025</xref>). Elongate-oval, relatively small to medium-sized (total length 3.2–6.8) plant bugs, dorsally yellowish, orange, brown and reddish-brown or greenish with silvery pruinose areas on hemelytra, sometimes fuzzy or almost totally absent; dorsum with vestiture composed of several types of setae, predominant dorsal setae rounded in cross section, elongate, relatively stiff, suberect to erect, sometimes in tufts, golden, silvery or dark brown to black, in addition some species with tufts of recumbent, white setae arising from pale spots; head short, declivous; vertex carinate, finely sulcate or without sulcus; maxillary plate not tuberculate; first antennal segment relatively thick and generally elongate, widened sub-basally and apically; second antennal segment elongate, almost cylindrical; labium reaching meso- or metacoxae; pronotal collar longer than first antennal segment maximal width; pronotum devoid of lateral carina, almost trapezoidal, humeral angles rounded, lateral margins almost straight to slightly concave, posterior margin almost straight to convex; callosities reduced, medially separated and reaching pronotal lateral margins; punctation of pronotal disk clear and generally deep; disk medially devoid of hump; mesoscutum covered or almost covered; scutellum slightly swollen, with smaller and shallower punctation than that in pronotum; hemelytral punctation reduced, a line of shallow but relatively wide punctures present along claval suture and R+M vein; membrane and cuneus slightly deflexed; metatibial spines present; endosoma with three main lobes, sometimes with two elongate, apically pointed sclerites, a ctenoidal process and a sclerite associated with secondary gonopore; parieto-vaginal rings relatively small, rounded, distinctly separated, devoid of additional sclerite; anterior, latero-inner and frequently latero-outer margins convex, posterior margin concave to almost straight, without sclerite between rings; posterior wall elongate, with a wide dorsal structure; sigmoid process complex but reduced or apparently absent; inter-ramal sclerites wide, totally separated medially; inter-ramal lobes wide, covering in dorsal view almost 2/3 of inter-ramal sclerites or more; lateral lobes missing.</p></tp:treatment-sec><tp:treatment-sec sec-type="Remarks"><title>Remarks.</title><p>Several genera that are morphologically very similar to <italic><tp:taxon-name><tp:taxon-name-part taxon-name-part-type="genus" reg="Tinginotum">Tinginotum</tp:taxon-name-part></tp:taxon-name></italic>, including <italic><tp:taxon-name><tp:taxon-name-part taxon-name-part-type="genus" reg="Argenis">Argenis</tp:taxon-name-part></tp:taxon-name></italic> Distant, 1904, <italic><tp:taxon-name><tp:taxon-name-part taxon-name-part-type="genus" reg="Tinginotopsis">Tinginotopsis</tp:taxon-name-part></tp:taxon-name></italic> Poppius, 1915, and <italic><tp:taxon-name><tp:taxon-name-part taxon-name-part-type="genus" reg="Diognetus">Diognetus</tp:taxon-name-part></tp:taxon-name></italic> Distant, 1904, have been regarded as closely related by previous authors (<xref ref-type="bibr" rid="B34">Yasunaga 2023</xref>; <xref ref-type="bibr" rid="B35">Yasunaga et al. 2023</xref>; <xref ref-type="bibr" rid="B10">Chérot et al. 2025</xref>). Recent taxonomic changes, such as the transfer of a species formerly placed in <italic><tp:taxon-name><tp:taxon-name-part taxon-name-part-type="genus" reg="Tinginotum">Tinginotum</tp:taxon-name-part></tp:taxon-name></italic> to <italic><tp:taxon-name><tp:taxon-name-part taxon-name-part-type="genus" reg="Argenis">Argenis</tp:taxon-name-part></tp:taxon-name></italic> (<xref ref-type="bibr" rid="B34">Yasunaga 2023</xref>), indicate that the delimitation of generic boundaries within this group is still under discussion. As currently understood, <italic><tp:taxon-name><tp:taxon-name-part taxon-name-part-type="genus" reg="Argenis">Argenis</tp:taxon-name-part></tp:taxon-name></italic> can be distinguished from <italic><tp:taxon-name><tp:taxon-name-part taxon-name-part-type="genus" reg="Tinginotum">Tinginotum</tp:taxon-name-part></tp:taxon-name></italic> mainly by the tuberculate maxillary plate (see <xref ref-type="bibr" rid="B10">Chérot et al. (2025)</xref> for details for <italic><tp:taxon-name><tp:taxon-name-part taxon-name-part-type="genus" reg="Argenis">Argenis</tp:taxon-name-part></tp:taxon-name></italic>). <italic><tp:taxon-name><tp:taxon-name-part taxon-name-part-type="genus" reg="Tinginotopsis">Tinginotopsis</tp:taxon-name-part></tp:taxon-name></italic> is highly similar to <italic><tp:taxon-name><tp:taxon-name-part taxon-name-part-type="genus" reg="Tinginotum">Tinginotum</tp:taxon-name-part></tp:taxon-name></italic> in most morphological characters and differs mainly in the presence of a pronotal protuberance, which has led to differing interpretations of their generic status (<xref ref-type="bibr" rid="B13">Eyles 2000</xref>; <xref ref-type="bibr" rid="B34">Yasunaga 2023</xref>; <xref ref-type="bibr" rid="B35">Yasunaga et al. 2023</xref>; <xref ref-type="bibr" rid="B10">Chérot et al. 2025</xref>).</p><p><italic><tp:taxon-name><tp:taxon-name-part taxon-name-part-type="genus" reg="Tinginotum">Tinginotum</tp:taxon-name-part></tp:taxon-name></italic> is geographically widespread and morphologically diverse, yet it can be recognized based on the above diagnosis. This genus was recovered as monophyletic in a phylogenetic study (<xref ref-type="bibr" rid="B15">Kim and Jung 2019</xref>), and subsequent molecular analyses further suggested a close relationship between <italic><tp:taxon-name><tp:taxon-name-part taxon-name-part-type="genus" reg="Tinginotum">Tinginotum</tp:taxon-name-part></tp:taxon-name></italic> and <italic><tp:taxon-name><tp:taxon-name-part taxon-name-part-type="genus" reg="Tinginotopsis">Tinginotopsis</tp:taxon-name-part></tp:taxon-name></italic> (<xref ref-type="bibr" rid="B23">Namyatova et al. 2021</xref>). However, as both studies were conducted with taxon sampling appropriate to their respective study scopes, the monophyly of <italic><tp:taxon-name><tp:taxon-name-part taxon-name-part-type="genus" reg="Tinginotum">Tinginotum</tp:taxon-name-part></tp:taxon-name></italic> and the boundaries between these two genera as well as relationships with other similar groups remain unclear. Therefore, further analyses incorporating broader taxon sampling would be helpful.</p><sec sec-type="Key to the Tinginotum species in Vietnam" id="sec6"><title>Key to the <italic><tp:taxon-name><tp:taxon-name-part taxon-name-part-type="genus" reg="Tinginotum">Tinginotum</tp:taxon-name-part></tp:taxon-name></italic> species in Vietnam</title><table-wrap content-type="key" position="anchor" orientation="portrait"><table><tbody><tr><td rowspan="1" colspan="1">1</td><td rowspan="1" colspan="1">Pronotum wide, medial length distinctly less than head width (Figs <xref ref-type="fig" rid="F1">1A</xref>, <xref ref-type="fig" rid="F1">1B</xref>, <xref ref-type="fig" rid="F1">1D</xref>, <xref ref-type="fig" rid="F6">6A</xref>, <xref ref-type="fig" rid="F6">6B</xref>, <xref ref-type="fig" rid="F6">6D–H</xref>)</td><td rowspan="1" colspan="1">
                        <bold>2</bold>
                      </td></tr><tr><td rowspan="1" colspan="1">–</td><td rowspan="1" colspan="1">Pronotum elongate, medial length distinctly more than or subequal to head width (Figs <xref ref-type="fig" rid="F3">3A</xref>, <xref ref-type="fig" rid="F3">3C</xref>, <xref ref-type="fig" rid="F4">4A</xref>)</td><td rowspan="1" colspan="1">
                        <bold>3</bold>
                      </td></tr><tr><td rowspan="1" colspan="1">2</td><td rowspan="1" colspan="1">Second antennal segment distinctly bicolored (Fig. <xref ref-type="fig" rid="F1">1A–D</xref>); clypeus brown, concolorous to frons (Fig. <xref ref-type="fig" rid="F1">1H–K</xref>); hind tibiae with four distinct dark bands (Fig. <xref ref-type="fig" rid="F1">1A–G</xref>); left paramere faintly curved; shaft T-shaped (Fig. <xref ref-type="fig" rid="F2">2A, B</xref>)</td><td rowspan="1" colspan="1"><bold><italic><tp:taxon-name><tp:taxon-name-part taxon-name-part-type="genus" reg="Tinginotum">T.</tp:taxon-name-part> <tp:taxon-name-part taxon-name-part-type="species" reg="linhi">linhi</tp:taxon-name-part></tp:taxon-name></italic> sp. nov</bold>.</td></tr><tr><td rowspan="1" colspan="1">–</td><td rowspan="1" colspan="1">Second antennal segment gradually darkened or not clearly divided, apex somewhat darker (Fig. <xref ref-type="fig" rid="F6">6A, B, D</xref>–H); clypeus entirely dark brown (Fig. <xref ref-type="fig" rid="F6">6C, I</xref>); hind tibiae with dark tiny spots (Fig. <xref ref-type="fig" rid="F6">6D–H</xref>); left paramere distinctly curved; shaft hook-shaped (Fig. <xref ref-type="fig" rid="F7">7A, G</xref>)</td><td rowspan="1" colspan="1">
                        <bold>
                          <italic>
                            <tp:taxon-name><tp:taxon-name-part taxon-name-part-type="genus" reg="Tinginotum">T.</tp:taxon-name-part> <tp:taxon-name-part taxon-name-part-type="species" reg="perlatum">perlatum</tp:taxon-name-part></tp:taxon-name>
                          </italic>
                        </bold>
                      </td></tr><tr><td rowspan="1" colspan="1">3</td><td rowspan="1" colspan="1">Pronotum with two longitudinal pale stripes medially, medial length distinctly more than head width (Fig. <xref ref-type="fig" rid="F3">3A, C</xref>); antennae partially brown and dark brown (Fig. <xref ref-type="fig" rid="F3">3A–E</xref>); scutellum with large greenish marking medially (Fig. <xref ref-type="fig" rid="F3">3A, C</xref>); femur with dark bands apically (Fig. <xref ref-type="fig" rid="F3">3A–E</xref>)</td><td rowspan="1" colspan="1">
                        <bold>
                          <italic>
                            <tp:taxon-name><tp:taxon-name-part taxon-name-part-type="genus" reg="Tinginotum">T.</tp:taxon-name-part> <tp:taxon-name-part taxon-name-part-type="species" reg="bilineatum">bilineatum</tp:taxon-name-part></tp:taxon-name>
                          </italic>
                        </bold>
                      </td></tr><tr><td rowspan="1" colspan="1">–</td><td rowspan="1" colspan="1">Pronotum with darker markings, medial length subequal to head width (Fig. <xref ref-type="fig" rid="F5">5A</xref>); antennae mostly dark brown with pale bands, base, and apices (Fig. <xref ref-type="fig" rid="F5">5A, B</xref>); scutellum brown with pale longitudinal stripe (Fig. <xref ref-type="fig" rid="F5">5A</xref>); femur with dark stripe apically (Fig. <xref ref-type="fig" rid="F5">5A</xref>)</td><td rowspan="1" colspan="1">
                        <bold>
                          <italic>
                            <tp:taxon-name><tp:taxon-name-part taxon-name-part-type="genus" reg="Tinginotum">T.</tp:taxon-name-part> <tp:taxon-name-part taxon-name-part-type="species" reg="knowlesi">knowlesi</tp:taxon-name-part></tp:taxon-name>
                          </italic>
                        </bold>
                      </td></tr></tbody></table></table-wrap></sec></tp:treatment-sec><tp:treatment-sec><!--Section generated to contain objects referenced in tp:taxon-treatment.--><fig id="F1" position="float" orientation="portrait"><object-id xmlns:xlink="http://www.w3.org/1999/xlink" content-type="doi" xlink:type="simple">10.3897/zookeys.1269.180930.figure1</object-id><object-id xmlns:xlink="http://www.w3.org/1999/xlink" content-type="arpha" xlink:type="simple">A8D742CA-31BE-5942-894D-B6BCA56EB512</object-id><label>Figure 1.</label><caption><p>Habitus and diagnostic characters of <italic><tp:taxon-name><tp:taxon-name-part taxon-name-part-type="genus" reg="Tinginotum">Tinginotum</tp:taxon-name-part> <tp:taxon-name-part taxon-name-part-type="species" reg="linhi">linhi</tp:taxon-name-part></tp:taxon-name></italic> sp. nov. <bold>A</bold>. Holotype, male; <bold>B, C</bold>. Paratype, male; <bold>D, E</bold>. Paratype, female; <bold>F, G</bold>. Holotype and paratype males in lateral view; <bold>H–M</bold>. Head in frontal, frontoventral and lateral views. Scale bars: 1 mm (<bold>A–G</bold>); 0.5 mm (<bold>H–M</bold>).</p></caption><graphic xmlns:xlink="http://www.w3.org/1999/xlink" xlink:href="zookeys-1269-237_article-180930__-g001.jpg" id="oo_1540236.jpg" position="float" orientation="portrait" xlink:type="simple"><uri content-type="original_file" xlink:type="simple">https://binary.pensoft.net/fig/1540236</uri></graphic></fig><fig id="F6" position="float" orientation="portrait"><object-id xmlns:xlink="http://www.w3.org/1999/xlink" content-type="doi" xlink:type="simple">10.3897/zookeys.1269.180930.figure6</object-id><object-id xmlns:xlink="http://www.w3.org/1999/xlink" content-type="arpha" xlink:type="simple">CBFB2799-793E-5065-9A11-49F9919DCC8A</object-id><label>Figure 6.</label><caption><p>Habitus and head of <italic><tp:taxon-name><tp:taxon-name-part taxon-name-part-type="genus" reg="Tinginotum">Tinginotum</tp:taxon-name-part> <tp:taxon-name-part taxon-name-part-type="species" reg="perlatum">perlatum</tp:taxon-name-part></tp:taxon-name></italic>. <bold>A, B</bold>. Male, in dorsal view; <bold>D–H</bold>. Female, in dorsal view; <bold>C, I</bold>. Head in frontal view; <bold>A–E</bold>. Specimens collected from Philippines; <bold>F</bold>. Specimen collected from Vietnam; <bold>G–I</bold>. Specimens collected from Korea. Scale bars: 1 mm.</p></caption><graphic xmlns:xlink="http://www.w3.org/1999/xlink" xlink:href="zookeys-1269-237_article-180930__-g006.jpg" id="oo_1540241.jpg" position="float" orientation="portrait" xlink:type="simple"><uri content-type="original_file" xlink:type="simple">https://binary.pensoft.net/fig/1540241</uri></graphic></fig><fig id="F3" position="float" orientation="portrait"><object-id xmlns:xlink="http://www.w3.org/1999/xlink" content-type="doi" xlink:type="simple">10.3897/zookeys.1269.180930.figure3</object-id><object-id xmlns:xlink="http://www.w3.org/1999/xlink" content-type="arpha" xlink:type="simple">3B3AA69D-6293-5697-9A98-880CE0FED959</object-id><label>Figure 3.</label><caption><p>Habitus and diagnostic characters of <italic><tp:taxon-name><tp:taxon-name-part taxon-name-part-type="genus" reg="Tinginotum">Tinginotum</tp:taxon-name-part> <tp:taxon-name-part taxon-name-part-type="species" reg="bilineatum">bilineatum</tp:taxon-name-part></tp:taxon-name></italic>. <bold>A–E</bold>. Male and female in dorsal, ventral, and lateral views; <bold>F, G</bold>. Head in frontal view. Scale bars: 1 mm (<bold>A–E</bold>); 0.5 mm (<bold>F, G</bold>).</p></caption><graphic xmlns:xlink="http://www.w3.org/1999/xlink" xlink:href="zookeys-1269-237_article-180930__-g003.jpg" id="oo_1540238.jpg" position="float" orientation="portrait" xlink:type="simple"><uri content-type="original_file" xlink:type="simple">https://binary.pensoft.net/fig/1540238</uri></graphic></fig><fig id="F4" position="float" orientation="portrait"><object-id xmlns:xlink="http://www.w3.org/1999/xlink" content-type="doi" xlink:type="simple">10.3897/zookeys.1269.180930.figure4</object-id><object-id xmlns:xlink="http://www.w3.org/1999/xlink" content-type="arpha" xlink:type="simple">1E0183D7-045B-59B2-AFC9-1CCF9D70DA97</object-id><label>Figure 4.</label><caption><p>Male and female genitalia of <italic><tp:taxon-name><tp:taxon-name-part taxon-name-part-type="genus" reg="Tinginotum">Tinginotum</tp:taxon-name-part> <tp:taxon-name-part taxon-name-part-type="species" reg="bilineatum">bilineatum</tp:taxon-name-part></tp:taxon-name></italic>. <bold>A–D</bold>. Left paramere; <bold>E</bold>. Right paramere; <bold>F, G</bold>. Endosoma; <bold>H</bold>. Genital chamber; <bold>I</bold>. Posterior wall. Abbreviations: <italic>irl</italic> = interramal lobe; <italic>irs</italic> = interramal sclerite; <italic>ml</italic> = median sclerite; <italic>pl</italic> = primary sclerite; <italic>pvr</italic> = parieto-vaginal rings; <italic>tl</italic> = third sclerite. Scale bars: 0.1 mm.</p></caption><graphic xmlns:xlink="http://www.w3.org/1999/xlink" xlink:href="zookeys-1269-237_article-180930__-g004.jpg" id="oo_1540239.jpg" position="float" orientation="portrait" xlink:type="simple"><uri content-type="original_file" xlink:type="simple">https://binary.pensoft.net/fig/1540239</uri></graphic></fig><fig id="F2" position="float" orientation="portrait"><object-id xmlns:xlink="http://www.w3.org/1999/xlink" content-type="doi" xlink:type="simple">10.3897/zookeys.1269.180930.figure2</object-id><object-id xmlns:xlink="http://www.w3.org/1999/xlink" content-type="arpha" xlink:type="simple">A7D88AA1-87DB-59EF-B603-E6675A2EC272</object-id><label>Figure 2.</label><caption><p>Male and female genitalia of <italic><tp:taxon-name><tp:taxon-name-part taxon-name-part-type="genus" reg="Tinginotum">Tinginotum</tp:taxon-name-part> <tp:taxon-name-part taxon-name-part-type="species" reg="linhi">linhi</tp:taxon-name-part></tp:taxon-name></italic> sp. nov. <bold>A, B</bold>. Left paramere; <bold>C, D</bold>. Right paramere; <bold>E–G</bold>. Endosoma; <bold>H</bold>. Genital chamber; <bold>I</bold>. Posterior wall. Abbreviations: <italic>irl</italic> = interramal lobe; <italic>irs</italic> = interramal sclerite; <italic>ml</italic> = median sclerite; <italic>pl</italic> = primary sclerite; <italic>pvr</italic> = parieto-vaginal rings; <italic>tl</italic> = third sclerite. Scale bars: 0.1 mm.</p></caption><graphic xmlns:xlink="http://www.w3.org/1999/xlink" xlink:href="zookeys-1269-237_article-180930__-g002.jpg" id="oo_1540237.jpg" position="float" orientation="portrait" xlink:type="simple"><uri content-type="original_file" xlink:type="simple">https://binary.pensoft.net/fig/1540237</uri></graphic></fig><fig id="F7" position="float" orientation="portrait"><object-id xmlns:xlink="http://www.w3.org/1999/xlink" content-type="doi" xlink:type="simple">10.3897/zookeys.1269.180930.figure7</object-id><object-id xmlns:xlink="http://www.w3.org/1999/xlink" content-type="arpha" xlink:type="simple">DB6FBD85-2140-59E2-9466-369FF175E20E</object-id><label>Figure 7.</label><caption><p>Male (<bold>A–F</bold>) and female (<bold>J–K</bold>) genitalia of <italic><tp:taxon-name><tp:taxon-name-part taxon-name-part-type="genus" reg="Tinginotum">Tinginotum</tp:taxon-name-part> <tp:taxon-name-part taxon-name-part-type="species" reg="perlatum">perlatum</tp:taxon-name-part></tp:taxon-name></italic>. <bold>A, G</bold>. Left paramere; <bold>B, C, H</bold>. Right paramere; <bold>D–F, I</bold>. Endosoma; <bold>J</bold>. Genital chamber; <bold>K</bold>. Posterior wall; <bold>A–F</bold>. Male from Philippines; <bold>G–K</bold>. Male and female genitalia from Korea. Abbreviations: <italic>fl</italic> = fourth sclerite; <italic>irl</italic> = interramal lobe; <italic>irs</italic> = interramal sclerite; <italic>ll</italic> = lateral lobe-like sclerite; <italic>ml</italic> = median sclerite; <italic>pl</italic> = primary sclerite; <italic>pvr</italic> = parieto-vaginal rings; <italic>tl</italic> = third sclerite. Scale bars: 0.1 mm.</p></caption><graphic xmlns:xlink="http://www.w3.org/1999/xlink" xlink:href="zookeys-1269-237_article-180930__-g007.jpg" id="oo_1540242.jpg" position="float" orientation="portrait" xlink:type="simple"><uri content-type="original_file" xlink:type="simple">https://binary.pensoft.net/fig/1540242</uri></graphic></fig><fig id="F5" position="float" orientation="portrait"><object-id xmlns:xlink="http://www.w3.org/1999/xlink" content-type="doi" xlink:type="simple">10.3897/zookeys.1269.180930.figure5</object-id><object-id xmlns:xlink="http://www.w3.org/1999/xlink" content-type="arpha" xlink:type="simple">04A3E537-9986-55D6-A702-096AA4F7F512</object-id><label>Figure 5.</label><caption><p>Habitus, diagnostic and female genitalic characters of <italic><tp:taxon-name><tp:taxon-name-part taxon-name-part-type="genus" reg="Tinginotum">Tinginotum</tp:taxon-name-part> <tp:taxon-name-part taxon-name-part-type="species" reg="knowlesi">knowlesi</tp:taxon-name-part></tp:taxon-name></italic>. <bold>A, B</bold>. Dorsal and ventral habitus; <bold>C</bold>. Head in frontal view; <bold>D</bold>. Fore tibia; <bold>E</bold>. Mid tibia; <bold>F</bold>. Hind tibia; <bold>G</bold>. Genital chamber; <bold>H</bold>. Posterior wall. Abbreviations: <italic>irl</italic> = interramal lobe; <italic>irs</italic> = interramal sclerite; <italic>pvr</italic> = parieto-vaginal rings. Scale bars: 1 mm (<bold>A, B</bold>); 0.5 mm (<bold>C–F</bold>); 0.1 mm (<bold>G, H</bold>).</p></caption><graphic xmlns:xlink="http://www.w3.org/1999/xlink" xlink:href="zookeys-1269-237_article-180930__-g005.jpg" id="oo_1540240.jpg" position="float" orientation="portrait" xlink:type="simple"><uri content-type="original_file" xlink:type="simple">https://binary.pensoft.net/fig/1540240</uri></graphic></fig></tp:treatment-sec><ref-list><ref id="B18"><mixed-citation xmlns:xlink="http://www.w3.org/1999/xlink" xlink:type="simple">Kirkaldy GW (1902) Memoir upon the Rhyncotal family <tp:taxon-name><tp:taxon-name-part taxon-name-part-type="family">Capsidae</tp:taxon-name-part></tp:taxon-name> Auctt. The Transactions of the Entomological Society of London 1902: 243–272. [pls V, VI.] <ext-link xlink:href="10.1111/j.1365-2311.1902.tb01384.x" ext-link-type="doi" xlink:type="simple">https://doi.org/10.1111/j.1365-2311.1902.tb01384.x</ext-link></mixed-citation></ref><ref id="B24"><mixed-citation xmlns:xlink="http://www.w3.org/1999/xlink" xlink:type="simple">Odhiambo TR (1960) Notes on East African <tp:taxon-name><tp:taxon-name-part taxon-name-part-type="family">Miridae</tp:taxon-name-part></tp:taxon-name> (<tp:taxon-name><tp:taxon-name-part taxon-name-part-type="order">Hemiptera</tp:taxon-name-part></tp:taxon-name>). XIX. <italic><tp:taxon-name><tp:taxon-name-part taxon-name-part-type="genus">Tinginotum</tp:taxon-name-part></tp:taxon-name></italic> Kirkaldy. Annals &amp; Magazine of Natural History 3(13): 465–489. <ext-link xlink:href="10.1080/00222936008651045" ext-link-type="doi" xlink:type="simple">https://doi.org/10.1080/00222936008651045</ext-link></mixed-citation></ref><ref id="B4"><mixed-citation xmlns:xlink="http://www.w3.org/1999/xlink" xlink:type="simple">Carvalho JCM (1987) The genera <italic><tp:taxon-name><tp:taxon-name-part taxon-name-part-type="genus">Tinginotopsis</tp:taxon-name-part></tp:taxon-name></italic> Poppius and <italic><tp:taxon-name><tp:taxon-name-part taxon-name-part-type="genus">Tinginotum</tp:taxon-name-part></tp:taxon-name></italic> Kirkaldy from Papua New Guinea (<tp:taxon-name><tp:taxon-name-part taxon-name-part-type="order">Hemiptera</tp:taxon-name-part></tp:taxon-name>, MIridae). Revista Brasileira de Biologia 47: 165–176.</mixed-citation></ref><ref id="B32"><mixed-citation xmlns:xlink="http://www.w3.org/1999/xlink" xlink:type="simple">Yasunaga T (1999) Revision of the mirine genus <italic><tp:taxon-name><tp:taxon-name-part taxon-name-part-type="genus">Tinginotum</tp:taxon-name-part></tp:taxon-name></italic> Kirkaldy (<tp:taxon-name><tp:taxon-name-part taxon-name-part-type="suborder">Heteroptera</tp:taxon-name-part></tp:taxon-name>: <tp:taxon-name><tp:taxon-name-part taxon-name-part-type="family">Miridae</tp:taxon-name-part></tp:taxon-name>) from Japan. Biogeography 1: 39–47.</mixed-citation></ref><ref id="B13"><mixed-citation xmlns:xlink="http://www.w3.org/1999/xlink" xlink:type="simple">Eyles AC (2000) <italic><tp:taxon-name><tp:taxon-name-part taxon-name-part-type="genus">Tinginotum</tp:taxon-name-part></tp:taxon-name></italic> Kirkaldy in New Zealand and Australia: a shared new species, and a new species of <italic><tp:taxon-name><tp:taxon-name-part taxon-name-part-type="genus">Tinginotopsis</tp:taxon-name-part></tp:taxon-name></italic> Poppius from Norfolk Island (<tp:taxon-name><tp:taxon-name-part taxon-name-part-type="order">Hemiptera</tp:taxon-name-part></tp:taxon-name>: <tp:taxon-name><tp:taxon-name-part taxon-name-part-type="family">Miridae</tp:taxon-name-part></tp:taxon-name>). New Zealand Journal of Zoology 27: 111–119. <ext-link xlink:href="10.1080/03014223.2000.9518216" ext-link-type="doi" xlink:type="simple">https://doi.org/10.1080/03014223.2000.9518216</ext-link></mixed-citation></ref><ref id="B37"><mixed-citation xmlns:xlink="http://www.w3.org/1999/xlink" xlink:type="simple">Zheng LY, Lu N, Liu G, Xu B (2004) <tp:taxon-name><tp:taxon-name-part taxon-name-part-type="order">Hemiptera</tp:taxon-name-part></tp:taxon-name>. <tp:taxon-name><tp:taxon-name-part taxon-name-part-type="family">Miridae</tp:taxon-name-part></tp:taxon-name>. <tp:taxon-name><tp:taxon-name-part taxon-name-part-type="subfamily">Mirinae</tp:taxon-name-part></tp:taxon-name>. Fauna Sinica. <tp:taxon-name><tp:taxon-name-part taxon-name-part-type="subclass">Insecta</tp:taxon-name-part></tp:taxon-name> Vol. 33. Chinese Academy of Sciences. Science Press, Beijing, China, 797 pp.</mixed-citation></ref><ref id="B10"><mixed-citation xmlns:xlink="http://www.w3.org/1999/xlink" xlink:type="simple">Chérot F, Yasunaga T, Schwartz MD, Carapezza A, Carpintero DL, Yeshwanth HM (2025) The genera of dorsally punctate <tp:taxon-name><tp:taxon-name-part taxon-name-part-type="tribe">Mirini</tp:taxon-name-part></tp:taxon-name> and some related extralimital taxa: Short diagnosis and synthesis of available data with a focus on the so-called <italic><tp:taxon-name><tp:taxon-name-part taxon-name-part-type="genus">Lygus</tp:taxon-name-part></tp:taxon-name></italic> complex (<tp:taxon-name><tp:taxon-name-part taxon-name-part-type="order">Hemiptera</tp:taxon-name-part></tp:taxon-name>: <tp:taxon-name><tp:taxon-name-part taxon-name-part-type="suborder">Heteroptera</tp:taxon-name-part></tp:taxon-name>: <tp:taxon-name><tp:taxon-name-part taxon-name-part-type="family">Miridae</tp:taxon-name-part></tp:taxon-name>). Zootaxa 5672(1): 001–559. <ext-link xlink:href="10.11646/zootaxa.5672.1.1" ext-link-type="doi" xlink:type="simple">https://doi.org/10.11646/zootaxa.5672.1.1</ext-link></mixed-citation></ref><ref id="B1"><mixed-citation xmlns:xlink="http://www.w3.org/1999/xlink" xlink:type="simple">Carvalho JCM (1952) On the major classification of the <tp:taxon-name><tp:taxon-name-part taxon-name-part-type="family">Miridae</tp:taxon-name-part></tp:taxon-name> (<tp:taxon-name><tp:taxon-name-part taxon-name-part-type="order">Hemiptera</tp:taxon-name-part></tp:taxon-name>). (With keys to subfamilies and tribes and a catalogue of the world genera). Anais da Academia Brasileira de Ciências 24: 31–110.</mixed-citation></ref><ref id="B7"><mixed-citation xmlns:xlink="http://www.w3.org/1999/xlink" xlink:type="simple">Cheesman LE (1927) A contribution towards the insect fauna of French Oceania. Part I. The Transactions of the Entomological Society of London 75: 147–161.</mixed-citation></ref><ref id="B34"><mixed-citation xmlns:xlink="http://www.w3.org/1999/xlink" xlink:type="simple">Yasunaga T (2023) Descriptions of twenty-three new mirine species from Japan, with a key to genera of the tribe <tp:taxon-name><tp:taxon-name-part taxon-name-part-type="tribe">Mirini</tp:taxon-name-part></tp:taxon-name>, updating the Japanese fauna (<tp:taxon-name><tp:taxon-name-part taxon-name-part-type="order">Hemiptera</tp:taxon-name-part></tp:taxon-name>: <tp:taxon-name><tp:taxon-name-part taxon-name-part-type="family">Miridae</tp:taxon-name-part></tp:taxon-name>: <tp:taxon-name><tp:taxon-name-part taxon-name-part-type="subfamily">Mirinae</tp:taxon-name-part></tp:taxon-name>). Tijdschrift voor Entomologie 166: 1–116. <ext-link xlink:href="10.1163/22119434-bja10024" ext-link-type="doi" xlink:type="simple">https://doi.org/10.1163/22119434-bja10024</ext-link></mixed-citation></ref><ref id="B35"><mixed-citation xmlns:xlink="http://www.w3.org/1999/xlink" xlink:type="simple">Yasunaga T, Schwartz MD, Chérot F (2023) Revision of the plant bug genus <italic><tp:taxon-name><tp:taxon-name-part taxon-name-part-type="genus">Diognetus</tp:taxon-name-part></tp:taxon-name></italic>, with descriptions of thirteen new species from the Oriental and Eastern Palearctic Regions (<tp:taxon-name><tp:taxon-name-part taxon-name-part-type="order">Hemiptera</tp:taxon-name-part></tp:taxon-name>: <tp:taxon-name><tp:taxon-name-part taxon-name-part-type="suborder">Heteroptera</tp:taxon-name-part></tp:taxon-name>: <tp:taxon-name><tp:taxon-name-part taxon-name-part-type="family">Miridae</tp:taxon-name-part></tp:taxon-name>). Acta Entomologica 63(1): 1–55. <ext-link xlink:href="10.37520/aemnp.2023.001" ext-link-type="doi" xlink:type="simple">https://doi.org/10.37520/aemnp.2023.001</ext-link></mixed-citation></ref><ref id="B15"><mixed-citation xmlns:xlink="http://www.w3.org/1999/xlink" xlink:type="simple">Kim J, Jung S (2019) Phylogeny of the plant bug subfamily <tp:taxon-name><tp:taxon-name-part taxon-name-part-type="subfamily">Mirinae</tp:taxon-name-part></tp:taxon-name> (<tp:taxon-name><tp:taxon-name-part taxon-name-part-type="order">Hemiptera</tp:taxon-name-part></tp:taxon-name>: <tp:taxon-name><tp:taxon-name-part taxon-name-part-type="suborder">Heteroptera</tp:taxon-name-part></tp:taxon-name>: <tp:taxon-name><tp:taxon-name-part taxon-name-part-type="infraorder">Cimicomorpha</tp:taxon-name-part></tp:taxon-name>: <tp:taxon-name><tp:taxon-name-part taxon-name-part-type="family">Miridae</tp:taxon-name-part></tp:taxon-name>) based on total evidence analysis. Systematic Entomology 44(4): 686–698. <ext-link xlink:href="10.1111/syen.12348" ext-link-type="doi" xlink:type="simple">https://doi.org/10.1111/syen.12348</ext-link></mixed-citation></ref><ref id="B23"><mixed-citation xmlns:xlink="http://www.w3.org/1999/xlink" xlink:type="simple">Namyatova AA, Schwartz MD, Cassis G (2021) Determining the position of <italic><tp:taxon-name><tp:taxon-name-part taxon-name-part-type="genus">Diomocoris</tp:taxon-name-part></tp:taxon-name></italic>, <italic><tp:taxon-name><tp:taxon-name-part taxon-name-part-type="genus">Micromimetus</tp:taxon-name-part></tp:taxon-name></italic> and <italic><tp:taxon-name><tp:taxon-name-part taxon-name-part-type="genus">Taylorilygus</tp:taxon-name-part></tp:taxon-name></italic> in the <italic><tp:taxon-name><tp:taxon-name-part taxon-name-part-type="genus">Lygus</tp:taxon-name-part></tp:taxon-name></italic> complex based on molecular data and first records of <italic><tp:taxon-name><tp:taxon-name-part taxon-name-part-type="genus">Diomocoris</tp:taxon-name-part></tp:taxon-name></italic> and <italic><tp:taxon-name><tp:taxon-name-part taxon-name-part-type="genus">Micromimetus</tp:taxon-name-part></tp:taxon-name></italic> from Australia, including four new species (<tp:taxon-name><tp:taxon-name-part taxon-name-part-type="subclass">Insecta</tp:taxon-name-part></tp:taxon-name>: <tp:taxon-name><tp:taxon-name-part taxon-name-part-type="order">Hemiptera</tp:taxon-name-part></tp:taxon-name>: <tp:taxon-name><tp:taxon-name-part taxon-name-part-type="family">Miridae</tp:taxon-name-part></tp:taxon-name>: <tp:taxon-name><tp:taxon-name-part taxon-name-part-type="subfamily">Mirinae</tp:taxon-name-part></tp:taxon-name>). Invertebrate Systematics 35: 90–131. <ext-link xlink:href="10.1071/IS20015" ext-link-type="doi" xlink:type="simple">https://doi.org/10.1071/IS20015</ext-link></mixed-citation></ref></ref-list></tp:taxon-treatment>
