# Supplementary material for: The genus Tinginotum Kirkaldy, 1902 (Hemiptera, Miridae, Mirinae) with description of a new species from Vietnam and additional notes on Southeast Asian materials
Source: Zookeys. 2026 Feb 13;1269:237–63. doi: 10.3897/zookeys.1269.180930 (PMC12924050; doi:10.3897/zookeys.1269.180930)
Supplement: XML Treatment for Tinginotum linhi [file zookeys.1269.180930-treatment2.xml]

<!DOCTYPE tp:taxon-treatment
  PUBLIC "-//TaxonX//DTD Taxonomic Treatment Publishing DTD v0 20100105//EN" "tax-treatment-NSO.dtd">
<tp:taxon-treatment xmlns:tp="http://www.plazi.org/taxpub"><tp:treatment-meta><kwd-group><label>Taxon classification</label><kwd>
                <named-content content-type="kingdom">Animalia</named-content>
              </kwd><kwd>
                <named-content content-type="order">Hemiptera</named-content>
              </kwd><kwd>
                <named-content content-type="family">Miridae</named-content>
              </kwd></kwd-group><mixed-citation publication-type="journal"><person-group><name><surname>Kim</surname><given-names>Junggon</given-names></name><name><surname>Chérot</surname><given-names>Frédéric</given-names></name><name><surname>Phan</surname><given-names>Quoc Toan</given-names></name><name><surname>Nguyen</surname><given-names>Minh Ty</given-names></name><name><surname>Nguyen</surname><given-names>Ba Vu Lam</given-names></name><name><surname>Jung</surname><given-names>Sunghoon</given-names></name></person-group><article-title>The genus <italic><tp:taxon-name><tp:taxon-name-part taxon-name-part-type="genus" reg="Tinginotum">Tinginotum</tp:taxon-name-part></tp:taxon-name></italic> Kirkaldy, 1902 (<tp:taxon-name><tp:taxon-name-part taxon-name-part-type="order" reg="Hemiptera">Hemiptera</tp:taxon-name-part></tp:taxon-name>, <tp:taxon-name><tp:taxon-name-part taxon-name-part-type="family" reg="Miridae">Miridae</tp:taxon-name-part></tp:taxon-name>, <tp:taxon-name><tp:taxon-name-part taxon-name-part-type="subfamily" reg="Mirinae">Mirinae</tp:taxon-name-part></tp:taxon-name>) with description of a new species from Vietnam and additional notes on Southeast Asian materials</article-title><source>Zookeys</source><day>13</day><month>02</month><year>2026</year><volume>1269</volume><fpage>237</fpage><lpage>263</lpage><pub-id pub-id-type="doi">10.3897/zookeys.1269.180930</pub-id></mixed-citation></tp:treatment-meta><tp:nomenclature><tp:taxon-name><object-id xmlns:xlink="http://www.w3.org/1999/xlink" content-type="arpha" xlink:type="simple">59AAE3AF-FAC8-52FE-80C9-7923BAE75FFB</object-id>
                    		<tp:taxon-name-part taxon-name-part-type="genus" reg="Tinginotum">Tinginotum</tp:taxon-name-part> <tp:taxon-name-part taxon-name-part-type="species" reg="linhi">linhi</tp:taxon-name-part>
                    	
                    		<object-id xmlns:xlink="http://www.w3.org/1999/xlink" content-type="zoobank" xlink:type="simple">https://zoobank.org/F2C604C4-2FC6-40C1-A16E-83CC49186904</object-id>
                    	</tp:taxon-name><tp:taxon-authority>Kim, Chérot &amp; Jung</tp:taxon-authority><tp:taxon-status xmlns:xlink="http://www.w3.org/1999/xlink" xlink:type="simple">sp. nov.</tp:taxon-status><xref ref-type="fig" rid="F1">Figs 1</xref><xref ref-type="fig" rid="F2">, 2</xref></tp:nomenclature><tp:treatment-sec sec-type="Type material"><title>Type material.</title><p><bold><italic>Holotype</italic></bold>: • 1♂, Vietnam, Hue City, Phu Loc, Bach Ma National Park (<named-content xmlns:xlink="http://www.w3.org/1999/xlink" content-type="dwc:verbatimCoordinates" xlink:type="simple">16.1942°N, 107.8631°E</named-content>), 1356 m altitude, 16.xi.2024, on <italic><tp:taxon-name><tp:taxon-name-part taxon-name-part-type="genus" reg="Pinus">Pinus</tp:taxon-name-part> <tp:taxon-name-part taxon-name-part-type="species" reg="kesiya">kesiya</tp:taxon-name-part></tp:taxon-name></italic> Royle ex Gordon, 1858, Kim J. leg. [<abbrev xmlns:xlink="http://www.w3.org/1999/xlink" content-type="institution" xlink:title="Zoological Collection of Duy Tan University, Da Nang, Vietnam" xlink:type="simple">ZCDTU</abbrev>]; <bold><italic>paratypes</italic></bold>: • 1♂1♀, same location as holotype, 1250 m altitude, 6.ix.2025, by light trap, Kim J. leg. [<abbrev xmlns:xlink="http://www.w3.org/1999/xlink" content-type="institution" xlink:title="Zoological Collection of Duy Tan University, Da Nang, Vietnam" xlink:type="simple">ZCDTU</abbrev>].</p></tp:treatment-sec><tp:treatment-sec sec-type="Diagnosis"><title>Diagnosis.</title><p>Recognized by dorsum brown to dark brown; clypeus brown, concolorous with frons; antennae shorter than body; first antennal segment short, cylindrical, medially weakly narrowed, slightly shorter than 1/2 head width (including eyes); second antennal segment partially brown to dark brown, distinctly dark brown at extreme base and apical 1/3; third segment mostly dark brown except for pale extreme apex; labium slightly exceeding mid coxae; first labial segment mostly pale brown with darker spot; pronotum wide, mostly dark brown, posterior margin pale brown; scutellum mostly dark brown, with pale apex; hemelytra brown with large dark brown markings, appearing overall dark brown; embolium narrow; cuneus semi-hyaline, inner and anterior margins tinged with red; hind femur partially pale to dark brown, basal 1/3 pale, apical 2/3 with dark markings; hind tibia brown with four distinct bands subequal in length; left paramere curved or arched with a basal lobe, shaft short, T-shaped, apex of shaft straight, lower shaft part bifurcate (Fig. <xref ref-type="fig" rid="F2">2A, B</xref>); endosoma membranous with three sclerites; primary sclerite curved, longer than others, its apex broadened; median sclerite curved, tapered to apex; third lobal sclerite broad with narrow rod-shaped appendages (Fig. <xref ref-type="fig" rid="F2">2E–G</xref>).</p><fig id="F1" position="float" orientation="portrait"><object-id xmlns:xlink="http://www.w3.org/1999/xlink" content-type="doi" xlink:type="simple">10.3897/zookeys.1269.180930.figure1</object-id><object-id xmlns:xlink="http://www.w3.org/1999/xlink" content-type="arpha" xlink:type="simple">A8D742CA-31BE-5942-894D-B6BCA56EB512</object-id><label>Figure 1.</label><caption><p>Habitus and diagnostic characters of <italic><tp:taxon-name><tp:taxon-name-part taxon-name-part-type="genus" reg="Tinginotum">Tinginotum</tp:taxon-name-part> <tp:taxon-name-part taxon-name-part-type="species" reg="linhi">linhi</tp:taxon-name-part></tp:taxon-name></italic> sp. nov. <bold>A</bold>. Holotype, male; <bold>B, C</bold>. Paratype, male; <bold>D, E</bold>. Paratype, female; <bold>F, G</bold>. Holotype and paratype males in lateral view; <bold>H–M</bold>. Head in frontal, frontoventral and lateral views. Scale bars: 1 mm (<bold>A–G</bold>); 0.5 mm (<bold>H–M</bold>).</p></caption><graphic xmlns:xlink="http://www.w3.org/1999/xlink" xlink:href="zookeys-1269-237_article-180930__-g001.jpg" id="oo_1540236.jpg" position="float" orientation="portrait" xlink:type="simple"><uri content-type="original_file" xlink:type="simple">https://binary.pensoft.net/fig/1540236</uri></graphic></fig><fig id="F2" position="float" orientation="portrait"><object-id xmlns:xlink="http://www.w3.org/1999/xlink" content-type="doi" xlink:type="simple">10.3897/zookeys.1269.180930.figure2</object-id><object-id xmlns:xlink="http://www.w3.org/1999/xlink" content-type="arpha" xlink:type="simple">A7D88AA1-87DB-59EF-B603-E6675A2EC272</object-id><label>Figure 2.</label><caption><p>Male and female genitalia of <italic><tp:taxon-name><tp:taxon-name-part taxon-name-part-type="genus" reg="Tinginotum">Tinginotum</tp:taxon-name-part> <tp:taxon-name-part taxon-name-part-type="species" reg="linhi">linhi</tp:taxon-name-part></tp:taxon-name></italic> sp. nov. <bold>A, B</bold>. Left paramere; <bold>C, D</bold>. Right paramere; <bold>E–G</bold>. Endosoma; <bold>H</bold>. Genital chamber; <bold>I</bold>. Posterior wall. Abbreviations: <italic>irl</italic> = interramal lobe; <italic>irs</italic> = interramal sclerite; <italic>ml</italic> = median sclerite; <italic>pl</italic> = primary sclerite; <italic>pvr</italic> = parieto-vaginal rings; <italic>tl</italic> = third sclerite. Scale bars: 0.1 mm.</p></caption><graphic xmlns:xlink="http://www.w3.org/1999/xlink" xlink:href="zookeys-1269-237_article-180930__-g002.jpg" id="oo_1540237.jpg" position="float" orientation="portrait" xlink:type="simple"><uri content-type="original_file" xlink:type="simple">https://binary.pensoft.net/fig/1540237</uri></graphic></fig></tp:treatment-sec><tp:treatment-sec sec-type="Description"><title>Description.</title><p><bold>Male: <italic>Coloration</italic></bold>: body varying from brown to fuscous, bearing markings darker than body coloration, partially tinged with red. <bold><italic>Head</italic></bold>: vertex partially pale brown to brown with a pair of pale spots near eyes, mostly dark brown in dark specimens; frons brown, entirely dark brown in dark individuals; clypeus mostly brown, almost concolorous with frons, comparable in tone to the darkest area of mandibular plate, mostly dark brown in dark individual; mandibular plate paler, dark brown in dark specimens; maxillary plate mostly pale brown; antennae partially brown to dark brown; first segment brown, base and inner lateral margin dark brown, base, inner lateral margin and ventral part dark brown in dark specimens; second segment pale brown to dark brown, base and apical 1/3 part dark brown, apex pale brown; third and fourth segments entirely dark brown except for pale apex of third segment; labium partially pale to dark brown; first segment pale brown with darker spot subapically, mostly brown with darker spot subapically in dark specimens; third segment pale brown, basally dark brown, basally dark brown in dark specimens; fourth segment dark brown. <bold><italic>Thorax</italic></bold>: pronotum brown with dark markings and pale brown posterior margin, mostly dark brown with pale posterior margin in dark specimens; propleuron, mesepisternum, mesepimeron and metepimeron brown, mostly dark brown in dark specimens; scent efferent system pale brown and brown; scutellum mostly dark brown, longitudinal medial pale band and pale apex, mostly dark brown with pale apex in dark specimens; hemelytra brown with large dark markings in medial part and with small pale spots in general; corium generally brown with darker marking medially and posteriorly, and minute pale spots scattered irregularly, with lower density of spots in central area, making the darker spots relatively larger; clavus mostly dark brown with few tiny pale scattered spots; embolium subhyaline with irregularly distributed reddish markings, with dark markings tinged with red in dark specimens; cuneus generally subhyaline with dark markings on inner and posterior areas, tinged with red at inner and outer margins, small area tinged with red medially; legs pale brown with dark markings and bands; fore and mid femora with dark markings medially and two bands apically; hind femora with dark markings at 2/3 apical part, basal 1/3 pale; tibiae pale with four dark bands, two bands at base and apex, two bands at middle, bands nearly equal in length, with first band slightly shorter at base; all tarsi partially brown to dark brown; first and third tarsal segments dark brown. <bold>Abdomen</bold>: greenish brown. <bold><italic>Surface and vestiture</italic></bold>: body dull, densely covered with three types of setae; two types long and erect, golden or dark in color, and a third type consisting of short, recumbent white tufts originating from pale spots; pronotum and scutellum punctate, scutellum weakly punctate; hemelytra impunctate, except for row of punctures along claval vein, row along R+M, and row along costal vein.</p><p><bold><italic>Structure</italic></bold>: body elongate, length 4.57–4.76. <bold>Head</bold>: mostly hypognathous, 2.5 × as wide as long; vertex 0.88 × as wide as single compound eye width; antennae generally linear, with varying thickness, shorter than body length; first segment cylindrical, twice as thick as second segment, 1.53 × as long as vertex width, 0.28 × as long as second segment; second segment 1.15 × as long as combined third and fourth segments length; third segment 1.29 × as long as fourth segment; proportion of first to fourth antennal segments 0.49: 1.74: 0.85: 0.66; labium slightly exceeding mid coxae. <bold>Thorax</bold>: pronotum trapezoid, elevated laterally, dorsal longitudinal length 0.55 × as long as basal maximal width, 0.77 × pronotal height in lateral view, lateral margin weakly constricted near calli, posterior margin broadly convex, weakly sinuate medially; calli weakly swollen; pronotal collar broad, broader than first antennal segment maximal diameter; scutellum swollen, width subequal to length, subequal to claval commissure; exposed part of mesoscutum narrow; lateral margins of hemelytra rounded; cuneal outer margin 0.31 × as long as embolial margin; fore leg with second tarsomere short; mid and hind legs with first tarsomere short, third tarsomere longest. <bold>Abdomen</bold>: tapering to apex, almost reaching to apex of cuneus. <bold><italic>Genitalia</italic></bold>: left paramere weakly curved, shaft short, T-shaped, apex of shaft straight, downward part bifurcate, body long, sensory lobe weakly developed, covered with tufts of setae (Fig. <xref ref-type="fig" rid="F2">2A, B</xref>); right paramere short, stout, apex of shaft beak-like (Fig. <xref ref-type="fig" rid="F2">2C, D</xref>); endosoma membranous with three sclerites; primary sclerite (<italic>pl</italic>) curved, longest, its apex broadened; median sclerite (<italic>ml</italic>) curved, tapered to apex, shortest; third lobal sclerite (<italic>tl</italic>) broad, associated to secondary gonopore, with narrow rod-shaped appendages (Fig. <xref ref-type="fig" rid="F2">2E–G</xref>).</p><p><bold>Female: <italic>Coloration</italic></bold>: as in male except for second antennal segment brown and dark brown with small pale spot in dorsal side. <bold><italic>Surface and vestiture</italic></bold>: as in male. <bold><italic>Structure</italic></bold>: as in male, except for larger body, length 4.96 mm, and slightly longer third antennal segment, length 0.96 mm. <bold><italic>Genitalia</italic></bold>: genital chamber with parieto-vaginal rings (<italic>pvr</italic>) elongate oval, inner margin rounded, outer margin somewhat concave with two tapered apices (Fig. <xref ref-type="fig" rid="F2">2H</xref>); posterior wall with relatively simple interramal sclerite (<italic>irs</italic>) and interramal lobe (<italic>irl</italic>); <italic>irs</italic> narrow, separated medially, narrowed from subapical regions to apex; <italic>irl</italic> broad and wide, entirely covering <italic>irs</italic> and extending further, separated medially, but closed each other (Fig. <xref ref-type="fig" rid="F2">2I</xref>).</p></tp:treatment-sec><tp:treatment-sec sec-type="Measurements"><title>Measurements.</title><p>Male (<italic>n</italic> = 2)/Female (<italic>n</italic> = 1). Body length, clypeus–apex of membrane: 4.57–4.76/4.96; head length, excluding collar: 0.41–0.42/0.41; head width, including compound eyes: 1.03–1.08/1.10; vertex width: 0.31–0.33/0.39; first antennal segment length: 0.48–0.50/0.49; second antennal segment length: 1.70–1.78/1.70; third antennal segment length: 0.85 × 0.86/0.96; fourth antennal segment length: 0.65–0.67/missing; total antennal length: 3.66–3.81/3.15 (first–third); mesial pronotal length in dorsal view: 0.85–0.88/0.95; posterior pronotal maximal width (straight): 1.51–1.61/1.75; anterior scutellar width: 0.81–0.86/0.98; mesial scutellar length: 0.82–0.87/0.87; claval commissure length: 0.84–0.85/0.95; maximal width across hemelytron: 0.86–0.96/0.99.</p></tp:treatment-sec><tp:treatment-sec sec-type="Etymology"><title>Etymology.</title><p>The specific epithet is named linhi, honoring Dr. Nguyen Vu Linh, Director of Bach Ma National Park, for his support and dedication to wildlife conservation in Vietnam. The name is a noun in the genitive case.</p></tp:treatment-sec><tp:treatment-sec sec-type="Plant association"><title>Plant association.</title><p><italic><tp:taxon-name><tp:taxon-name-part taxon-name-part-type="genus" reg="Pinus">Pinus</tp:taxon-name-part> <tp:taxon-name-part taxon-name-part-type="species" reg="kesiya">kesiya</tp:taxon-name-part></tp:taxon-name></italic> Royle ex Gordon, 1858 (<tp:taxon-name><tp:taxon-name-part taxon-name-part-type="family" reg="Pinaceae">Pinaceae</tp:taxon-name-part></tp:taxon-name>).</p></tp:treatment-sec><tp:treatment-sec sec-type="Distribution"><title>Distribution.</title><p>Vietnam (central).</p></tp:treatment-sec><tp:treatment-sec sec-type="Remarks"><title>Remarks.</title><p><italic><tp:taxon-name><tp:taxon-name-part taxon-name-part-type="genus" reg="Tinginotum">Tinginotum</tp:taxon-name-part> <tp:taxon-name-part taxon-name-part-type="species" reg="linhi">linhi</tp:taxon-name-part></tp:taxon-name></italic> sp. nov. can be easily distinguished from several superficially similar species of the genus by the following character states:</p><list list-type="alpha-lower"><list-item><p>Compound eyes relatively large vs small, their width inferior to vertex width [e.g., <italic><tp:taxon-name><tp:taxon-name-part taxon-name-part-type="genus" reg="Tinginotum">T.</tp:taxon-name-part> <tp:taxon-name-part taxon-name-part-type="species" reg="galleni">galleni</tp:taxon-name-part></tp:taxon-name></italic> (Poppius, 1912); <italic><tp:taxon-name><tp:taxon-name-part taxon-name-part-type="genus" reg="Tinginotum">T.</tp:taxon-name-part> <tp:taxon-name-part taxon-name-part-type="species" reg="vescum">vescum</tp:taxon-name-part></tp:taxon-name></italic> Odhiambo, 1960];
                            </p></list-item><list-item><p>First antennal segment relatively short vs relatively long proportionally to head width [e.g., <italic><tp:taxon-name><tp:taxon-name-part taxon-name-part-type="genus" reg="Tinginotum">T.</tp:taxon-name-part> <tp:taxon-name-part taxon-name-part-type="species" reg="bilineatum">bilineatum</tp:taxon-name-part></tp:taxon-name></italic> Zheng &amp; Lu, 2002; <italic><tp:taxon-name><tp:taxon-name-part taxon-name-part-type="genus" reg="Tinginotum">T.</tp:taxon-name-part> <tp:taxon-name-part taxon-name-part-type="species" reg="knowlesi">knowlesi</tp:taxon-name-part></tp:taxon-name></italic> (Kirkaldy, 1908); <italic><tp:taxon-name><tp:taxon-name-part taxon-name-part-type="genus" reg="Tinginotum">T.</tp:taxon-name-part> <tp:taxon-name-part taxon-name-part-type="species" reg="grandis">grandis</tp:taxon-name-part></tp:taxon-name></italic> Carvalho, 1987];
                            </p></list-item><list-item><p>First antennal segment slightly vs distinctly swollen at the basal and/or apical portions [e.g., <italic><tp:taxon-name><tp:taxon-name-part taxon-name-part-type="genus" reg="Tinginotum">T.</tp:taxon-name-part> <tp:taxon-name-part taxon-name-part-type="species" reg="javanum">javanum</tp:taxon-name-part></tp:taxon-name></italic> Kirkaldy, 1902; <italic><tp:taxon-name><tp:taxon-name-part taxon-name-part-type="genus" reg="Tinginotum">T.</tp:taxon-name-part> <tp:taxon-name-part taxon-name-part-type="species" reg="gracilicorne">gracilicorne</tp:taxon-name-part></tp:taxon-name></italic> Poppius, 1915];
                            </p></list-item><list-item><p>Second antennal segment mostly pale brown and apical 1/3 part dark brown vs mostly dark brown [e.g., <italic><tp:taxon-name><tp:taxon-name-part taxon-name-part-type="genus" reg="Tinginotum">T.</tp:taxon-name-part> <tp:taxon-name-part taxon-name-part-type="species" reg="signatum">signatum</tp:taxon-name-part></tp:taxon-name></italic> (Distant, 1904); <italic><tp:taxon-name><tp:taxon-name-part taxon-name-part-type="genus" reg="Tinginotum">T.</tp:taxon-name-part> <tp:taxon-name-part taxon-name-part-type="species" reg="bipuncticolle">bipuncticolle</tp:taxon-name-part></tp:taxon-name></italic> Poppius, 1912; <italic><tp:taxon-name><tp:taxon-name-part taxon-name-part-type="genus" reg="Tinginotum">T.</tp:taxon-name-part> <tp:taxon-name-part taxon-name-part-type="species" reg="villosulum">villosulum</tp:taxon-name-part></tp:taxon-name></italic> (Distant, 1913); <italic><tp:taxon-name><tp:taxon-name-part taxon-name-part-type="genus" reg="Tinginotum">T.</tp:taxon-name-part> <tp:taxon-name-part taxon-name-part-type="species" reg="formosanum">formosanum</tp:taxon-name-part></tp:taxon-name></italic> Poppius, 1915; <italic><tp:taxon-name><tp:taxon-name-part taxon-name-part-type="genus" reg="Tinginotum">T.</tp:taxon-name-part> <tp:taxon-name-part taxon-name-part-type="species" reg="pini">pini</tp:taxon-name-part></tp:taxon-name></italic> Kulik, 1965];
                            </p></list-item><list-item><p>Labium reaching slightly beyond mid coxae vs extending apex of hind coxae or reaching abdomen [e.g., <italic><tp:taxon-name><tp:taxon-name-part taxon-name-part-type="genus" reg="Tinginotum">T.</tp:taxon-name-part> <tp:taxon-name-part taxon-name-part-type="species" reg="zebrinum">zebrinum</tp:taxon-name-part></tp:taxon-name></italic> Odhiambo, 1960; <italic><tp:taxon-name><tp:taxon-name-part taxon-name-part-type="genus" reg="Tinginotum">T.</tp:taxon-name-part> <tp:taxon-name-part taxon-name-part-type="species" reg="rostratum">rostratum</tp:taxon-name-part></tp:taxon-name></italic> Kerzhner, 1972];
                            </p></list-item><list-item><p>Shaft of the left paramere being hook-shaped [e.g., <italic><tp:taxon-name><tp:taxon-name-part taxon-name-part-type="genus" reg="Tinginotum">T.</tp:taxon-name-part> <tp:taxon-name-part taxon-name-part-type="species" reg="floraensis">floraensis</tp:taxon-name-part></tp:taxon-name></italic> Carvalho, 1987; <italic><tp:taxon-name><tp:taxon-name-part taxon-name-part-type="genus" reg="Tinginotum">T.</tp:taxon-name-part> <tp:taxon-name-part taxon-name-part-type="species" reg="rubrovenosus">rubrovenosus</tp:taxon-name-part></tp:taxon-name></italic> Carvalho, 1987; <italic><tp:taxon-name><tp:taxon-name-part taxon-name-part-type="genus" reg="Tinginotum">T.</tp:taxon-name-part> <tp:taxon-name-part taxon-name-part-type="species" reg="befui">befui</tp:taxon-name-part></tp:taxon-name></italic> Yasunaga, 1999].
                            </p></list-item></list><p>Among the remaining species, this new species is similar to <italic><tp:taxon-name><tp:taxon-name-part taxon-name-part-type="genus" reg="Tinginotum">T.</tp:taxon-name-part> <tp:taxon-name-part taxon-name-part-type="species" reg="minutum">minutum</tp:taxon-name-part></tp:taxon-name></italic> Eyles, 2000 from Australia and New Zealand, but can be distinguished by the following character states:</p><list list-type="alpha-lower"><list-item><p>Base of first antennal segment dark brown in dorsal view (vs basal half of first segment totally dark brown);
</p></list-item><list-item><p>1/3 apical part of second antennal segment dark brown (vs apex of second segment dark brown);
</p></list-item><list-item><p>Clypeus brown, concolorous to frons (vs clypeus dark brown, not concolorous to frons);
</p></list-item><list-item><p>All tibiae brown with distinct dark bands (vs all tibiae without distinct dark band);
</p></list-item><list-item><p>Left paramere faintly curved (vs left paramere distinctly curved); sensory lobe of left paramere weakly developed (vs sensory lobe strongly developed) (see <xref ref-type="bibr" rid="B13">Eyles (2000)</xref> for original description with illustrations).
</p></list-item></list><p><italic><tp:taxon-name><tp:taxon-name-part taxon-name-part-type="genus" reg="Tinginotum">Tinginotum</tp:taxon-name-part> <tp:taxon-name-part taxon-name-part-type="species" reg="linhi">linhi</tp:taxon-name-part></tp:taxon-name></italic> sp. nov. is also similar to <italic><tp:taxon-name><tp:taxon-name-part taxon-name-part-type="genus" reg="Tinginotum">T.</tp:taxon-name-part> <tp:taxon-name-part taxon-name-part-type="species" reg="perlatum">perlatum</tp:taxon-name-part></tp:taxon-name></italic> Linnavuori, 1961 (Figs <xref ref-type="fig" rid="F6">6</xref>, <xref ref-type="fig" rid="F7">7</xref>), but can be distinguished by the following character states:</p><list list-type="alpha-lower"><list-item><p>Second antennal segment distinctly bicolored without gradation, 1/3 apical part of second antennal segment dark brown (vs second segment gradually darkened or almost unicolorous);
</p></list-item><list-item><p>Clypeus brown, concolorous to frons (vs clypeus entirely dark brown, not concolorous to frons);
</p></list-item><list-item><p>Pronotum mostly dark brown without pale longitudinal line or markings (vs pronotum with pale longitudinal hourglass-shaped marking, sometimes almost erased);
</p></list-item><list-item><p>Hind tibiae brown with four distinct dark bands (vs hind tibiae brown with dark tiny small spots);
</p></list-item><list-item><p>Left paramere faintly curved (vs left paramere distinctly curved); shaft T-shaped (vs shaft hook-shaped); sensory lobe of left paramere weakly developed (vs sensory lobe strongly developed);
</p></list-item><list-item><p>Primary endosomal sclerite slightly longer than median sclerite (vs primary sclerite much longer than median sclerite).
</p></list-item></list><p>The new species also resembles <italic><tp:taxon-name><tp:taxon-name-part taxon-name-part-type="genus" reg="Tinginotum">T.</tp:taxon-name-part> <tp:taxon-name-part taxon-name-part-type="species" reg="kirkaldyi">kirkaldyi</tp:taxon-name-part></tp:taxon-name></italic> from Java (Fig. <xref ref-type="fig" rid="F9">9A–D</xref>), but differs by the same three diagnostic character states (a–c) noted above for distinguishing it from <italic><tp:taxon-name><tp:taxon-name-part taxon-name-part-type="genus" reg="Tinginotum">T.</tp:taxon-name-part> <tp:taxon-name-part taxon-name-part-type="species" reg="perlatum">perlatum</tp:taxon-name-part></tp:taxon-name></italic>.</p><p>Finally, <italic><tp:taxon-name><tp:taxon-name-part taxon-name-part-type="genus" reg="Tinginotum">Tinginotum</tp:taxon-name-part> <tp:taxon-name-part taxon-name-part-type="species" reg="linhi">linhi</tp:taxon-name-part></tp:taxon-name></italic> sp. nov. can be distinguished from <italic><tp:taxon-name><tp:taxon-name-part taxon-name-part-type="genus" reg="Tinginotum">T.</tp:taxon-name-part> <tp:taxon-name-part taxon-name-part-type="species" reg="virescens">virescens</tp:taxon-name-part></tp:taxon-name></italic> Poppius, 1914 from Java and Papua New Guinea (Fig. <xref ref-type="fig" rid="F9">9E–G</xref>), by:</p><list list-type="alpha-lower"><list-item><p>Body mostly brownish coloration (vs body greenish brown);
</p></list-item><list-item><p>Second antennal segment distinctly bicolored without gradation, 1/3 apical part of second antennal segment dark brown (vs second almost unicolorous);
</p></list-item><list-item><p>Pronotum mostly dark brown without pale longitudinal line or markings (vs pronotum with pale longitudinal hourglass-shaped marking);
</p></list-item><list-item><p>Embolium with markings (vs embolium unicolorous, without markings);
</p></list-item><list-item><p>Cuneus with dark marking at apex (cuneus without dark marking apically); and
</p></list-item><list-item><p>All tibiae brown with distinct dark bands (vs all tibiae without distinct dark band).
</p></list-item></list></tp:treatment-sec><tp:treatment-sec><!--Section generated to contain objects referenced in tp:taxon-treatment.--><fig id="F6" position="float" orientation="portrait"><object-id xmlns:xlink="http://www.w3.org/1999/xlink" content-type="doi" xlink:type="simple">10.3897/zookeys.1269.180930.figure6</object-id><object-id xmlns:xlink="http://www.w3.org/1999/xlink" content-type="arpha" xlink:type="simple">CBFB2799-793E-5065-9A11-49F9919DCC8A</object-id><label>Figure 6.</label><caption><p>Habitus and head of <italic><tp:taxon-name><tp:taxon-name-part taxon-name-part-type="genus" reg="Tinginotum">Tinginotum</tp:taxon-name-part> <tp:taxon-name-part taxon-name-part-type="species" reg="perlatum">perlatum</tp:taxon-name-part></tp:taxon-name></italic>. <bold>A, B</bold>. Male, in dorsal view; <bold>D–H</bold>. Female, in dorsal view; <bold>C, I</bold>. Head in frontal view; <bold>A–E</bold>. Specimens collected from Philippines; <bold>F</bold>. Specimen collected from Vietnam; <bold>G–I</bold>. Specimens collected from Korea. Scale bars: 1 mm.</p></caption><graphic xmlns:xlink="http://www.w3.org/1999/xlink" xlink:href="zookeys-1269-237_article-180930__-g006.jpg" id="oo_1540241.jpg" position="float" orientation="portrait" xlink:type="simple"><uri content-type="original_file" xlink:type="simple">https://binary.pensoft.net/fig/1540241</uri></graphic></fig><fig id="F7" position="float" orientation="portrait"><object-id xmlns:xlink="http://www.w3.org/1999/xlink" content-type="doi" xlink:type="simple">10.3897/zookeys.1269.180930.figure7</object-id><object-id xmlns:xlink="http://www.w3.org/1999/xlink" content-type="arpha" xlink:type="simple">DB6FBD85-2140-59E2-9466-369FF175E20E</object-id><label>Figure 7.</label><caption><p>Male (<bold>A–F</bold>) and female (<bold>J–K</bold>) genitalia of <italic><tp:taxon-name><tp:taxon-name-part taxon-name-part-type="genus" reg="Tinginotum">Tinginotum</tp:taxon-name-part> <tp:taxon-name-part taxon-name-part-type="species" reg="perlatum">perlatum</tp:taxon-name-part></tp:taxon-name></italic>. <bold>A, G</bold>. Left paramere; <bold>B, C, H</bold>. Right paramere; <bold>D–F, I</bold>. Endosoma; <bold>J</bold>. Genital chamber; <bold>K</bold>. Posterior wall; <bold>A–F</bold>. Male from Philippines; <bold>G–K</bold>. Male and female genitalia from Korea. Abbreviations: <italic>fl</italic> = fourth sclerite; <italic>irl</italic> = interramal lobe; <italic>irs</italic> = interramal sclerite; <italic>ll</italic> = lateral lobe-like sclerite; <italic>ml</italic> = median sclerite; <italic>pl</italic> = primary sclerite; <italic>pvr</italic> = parieto-vaginal rings; <italic>tl</italic> = third sclerite. Scale bars: 0.1 mm.</p></caption><graphic xmlns:xlink="http://www.w3.org/1999/xlink" xlink:href="zookeys-1269-237_article-180930__-g007.jpg" id="oo_1540242.jpg" position="float" orientation="portrait" xlink:type="simple"><uri content-type="original_file" xlink:type="simple">https://binary.pensoft.net/fig/1540242</uri></graphic></fig><fig id="F9" position="float" orientation="portrait"><object-id xmlns:xlink="http://www.w3.org/1999/xlink" content-type="doi" xlink:type="simple">10.3897/zookeys.1269.180930.figure9</object-id><object-id xmlns:xlink="http://www.w3.org/1999/xlink" content-type="arpha" xlink:type="simple">27EF997E-2989-591E-AB49-8C0871506804</object-id><label>Figure 9.</label><caption><p>Type specimens and label information of <italic><tp:taxon-name><tp:taxon-name-part taxon-name-part-type="genus" reg="Tinginotum">T.</tp:taxon-name-part> <tp:taxon-name-part taxon-name-part-type="species" reg="kirkaldyi">kirkaldyi</tp:taxon-name-part></tp:taxon-name></italic> (<bold>A–D</bold>) and <italic><tp:taxon-name><tp:taxon-name-part taxon-name-part-type="genus" reg="Tinginotum">T.</tp:taxon-name-part> <tp:taxon-name-part taxon-name-part-type="species" reg="virescens">virescens</tp:taxon-name-part></tp:taxon-name></italic> (<bold>E–G</bold>) (<named-content xmlns:xlink="http://www.w3.org/1999/xlink" content-type="dwc:institutional_code" xlink:title="Finnish Museum of Natural History, Helsinki, Finland" xlink:href="http://grbio.org/institution/finnish-museum-natural-history" xlink:type="simple">FMNH</named-content>).</p></caption><graphic xmlns:xlink="http://www.w3.org/1999/xlink" xlink:href="zookeys-1269-237_article-180930__-g009.jpg" id="oo_1540244.jpg" position="float" orientation="portrait" xlink:type="simple"><uri content-type="original_file" xlink:type="simple">https://binary.pensoft.net/fig/1540244</uri></graphic></fig></tp:treatment-sec><ref-list><ref id="B13"><mixed-citation xmlns:xlink="http://www.w3.org/1999/xlink" xlink:type="simple">Eyles AC (2000) <italic><tp:taxon-name><tp:taxon-name-part taxon-name-part-type="genus">Tinginotum</tp:taxon-name-part></tp:taxon-name></italic> Kirkaldy in New Zealand and Australia: a shared new species, and a new species of <italic><tp:taxon-name><tp:taxon-name-part taxon-name-part-type="genus">Tinginotopsis</tp:taxon-name-part></tp:taxon-name></italic> Poppius from Norfolk Island (<tp:taxon-name><tp:taxon-name-part taxon-name-part-type="order">Hemiptera</tp:taxon-name-part></tp:taxon-name>: <tp:taxon-name><tp:taxon-name-part taxon-name-part-type="family">Miridae</tp:taxon-name-part></tp:taxon-name>). New Zealand Journal of Zoology 27: 111–119. <ext-link xlink:href="10.1080/03014223.2000.9518216" ext-link-type="doi" xlink:type="simple">https://doi.org/10.1080/03014223.2000.9518216</ext-link></mixed-citation></ref></ref-list></tp:taxon-treatment>
