# Supplementary material for: The genus Tinginotum Kirkaldy, 1902 (Hemiptera, Miridae, Mirinae) with description of a new species from Vietnam and additional notes on Southeast Asian materials
Source: Zookeys. 2026 Feb 13;1269:237–63. doi: 10.3897/zookeys.1269.180930 (PMC12924050; doi:10.3897/zookeys.1269.180930)
Supplement: XML Treatment for Tinginotum bilineatum [file zookeys.1269.180930-treatment3.xml]

<!DOCTYPE tp:taxon-treatment
  PUBLIC "-//TaxonX//DTD Taxonomic Treatment Publishing DTD v0 20100105//EN" "tax-treatment-NSO.dtd">
<tp:taxon-treatment xmlns:tp="http://www.plazi.org/taxpub"><tp:treatment-meta><kwd-group><label>Taxon classification</label><kwd>
                <named-content content-type="kingdom">Animalia</named-content>
              </kwd><kwd>
                <named-content content-type="order">Hemiptera</named-content>
              </kwd><kwd>
                <named-content content-type="family">Miridae</named-content>
              </kwd></kwd-group><mixed-citation publication-type="journal"><person-group><name><surname>Kim</surname><given-names>Junggon</given-names></name><name><surname>Chérot</surname><given-names>Frédéric</given-names></name><name><surname>Phan</surname><given-names>Quoc Toan</given-names></name><name><surname>Nguyen</surname><given-names>Minh Ty</given-names></name><name><surname>Nguyen</surname><given-names>Ba Vu Lam</given-names></name><name><surname>Jung</surname><given-names>Sunghoon</given-names></name></person-group><article-title>The genus <italic><tp:taxon-name><tp:taxon-name-part taxon-name-part-type="genus" reg="Tinginotum">Tinginotum</tp:taxon-name-part></tp:taxon-name></italic> Kirkaldy, 1902 (<tp:taxon-name><tp:taxon-name-part taxon-name-part-type="order" reg="Hemiptera">Hemiptera</tp:taxon-name-part></tp:taxon-name>, <tp:taxon-name><tp:taxon-name-part taxon-name-part-type="family" reg="Miridae">Miridae</tp:taxon-name-part></tp:taxon-name>, <tp:taxon-name><tp:taxon-name-part taxon-name-part-type="subfamily" reg="Mirinae">Mirinae</tp:taxon-name-part></tp:taxon-name>) with description of a new species from Vietnam and additional notes on Southeast Asian materials</article-title><source>Zookeys</source><day>13</day><month>02</month><year>2026</year><volume>1269</volume><fpage>237</fpage><lpage>263</lpage><pub-id pub-id-type="doi">10.3897/zookeys.1269.180930</pub-id></mixed-citation></tp:treatment-meta><tp:nomenclature><tp:taxon-name><object-id xmlns:xlink="http://www.w3.org/1999/xlink" content-type="arpha" xlink:type="simple">92F44083-78F5-5A9D-BA11-44AD2BE20D4C</object-id>
                    		<tp:taxon-name-part taxon-name-part-type="genus" reg="Tinginotum">Tinginotum</tp:taxon-name-part> <tp:taxon-name-part taxon-name-part-type="species" reg="bilineatum">bilineatum</tp:taxon-name-part>
                    	</tp:taxon-name><tp:taxon-authority>Zheng &amp; Lu, 2002</tp:taxon-authority><xref ref-type="fig" rid="F3">Figs 3</xref><xref ref-type="fig" rid="F4">, 4</xref><tp:nomenclature-citation-list><tp:nomenclature-citation><tp:taxon-name><tp:taxon-name-part taxon-name-part-type="genus" reg="Tinginotum">Tinginotum</tp:taxon-name-part> <tp:taxon-name-part taxon-name-part-type="species" reg="bilineatum">bilineatum</tp:taxon-name-part></tp:taxon-name><comment> Zheng &amp; Lu, 2002: 503; <xref ref-type="bibr" rid="B37">Zheng et al. 2004</xref>: 585.</comment></tp:nomenclature-citation></tp:nomenclature-citation-list></tp:nomenclature><tp:treatment-sec sec-type="Material examined"><title>Material examined.</title><p>• 6♂♂11♀♀, Vietnam, Hue City, Phu Loc, Bach Ma National Park (<named-content xmlns:xlink="http://www.w3.org/1999/xlink" content-type="dwc:verbatimCoordinates" xlink:type="simple">16.2281°N, 107.8583°E</named-content>), 1250 m altitude, 6.ix.2025, by light trap, <italic>Kim J</italic>. leg. [<abbrev xmlns:xlink="http://www.w3.org/1999/xlink" content-type="institution" xlink:title="Zoological Collection of Duy Tan University, Da Nang, Vietnam" xlink:type="simple">ZCDTU</abbrev>].</p></tp:treatment-sec><tp:treatment-sec sec-type="Diagnosis"><title>Diagnosis.</title><p>Recognized by dorsum generally pale brown with dark and greenish brown markings; clypeus generally brown with two longitudinal dark stripes along lateral margins; antennae shorter than body; first antennal segment elongate, more than 3 × vertex width, mostly pale brown with lateral dark stripe; second antennal segment partially brown and dark brown, with distinctly dark brown extreme base and apical 1/5; labium reaching mid coxae; pronotum elongate, brown, with two pale longitudinal stripes medially and two short pale stripes near lateral margin, area between medial stripes brown, posterior margin pale brown; pronotal collar entirely pale brown; scutellum brown with large greenish brown spot medially, apices pale brown; hemelytra pale brown with dark markings; clavus mostly pale brown with dark markings; embolium with dark markings; cuneus semi-hyaline with dark markings at anterior and apical parts; fore and mid femora with dark apical bands; hind femur pale, with dark medial markings and dark apical bands; hind tibia brown with four distinct bands, narrow and nearly equal in length; left paramere strongly curved, shaft long, apex of shaft hook-shaped (Fig. <xref ref-type="fig" rid="F4">4A–D</xref>); endosoma membranous with three long sclerites; primary sclerite and median sclerite long, apically tapered; apex of third lobal sclerite blunt (Fig. <xref ref-type="fig" rid="F4">4F, G</xref>).</p><fig id="F3" position="float" orientation="portrait"><object-id xmlns:xlink="http://www.w3.org/1999/xlink" content-type="doi" xlink:type="simple">10.3897/zookeys.1269.180930.figure3</object-id><object-id xmlns:xlink="http://www.w3.org/1999/xlink" content-type="arpha" xlink:type="simple">3B3AA69D-6293-5697-9A98-880CE0FED959</object-id><label>Figure 3.</label><caption><p>Habitus and diagnostic characters of <italic><tp:taxon-name><tp:taxon-name-part taxon-name-part-type="genus" reg="Tinginotum">Tinginotum</tp:taxon-name-part> <tp:taxon-name-part taxon-name-part-type="species" reg="bilineatum">bilineatum</tp:taxon-name-part></tp:taxon-name></italic>. <bold>A–E</bold>. Male and female in dorsal, ventral, and lateral views; <bold>F, G</bold>. Head in frontal view. Scale bars: 1 mm (<bold>A–E</bold>); 0.5 mm (<bold>F, G</bold>).</p></caption><graphic xmlns:xlink="http://www.w3.org/1999/xlink" xlink:href="zookeys-1269-237_article-180930__-g003.jpg" id="oo_1540238.jpg" position="float" orientation="portrait" xlink:type="simple"><uri content-type="original_file" xlink:type="simple">https://binary.pensoft.net/fig/1540238</uri></graphic></fig></tp:treatment-sec><tp:treatment-sec sec-type="Description"><title>Description.</title><p>See <xref ref-type="bibr" rid="B36">Zheng and Lu (2002)</xref> for original description. Since the information on male and female genitalia was not included in the original description, we provide a description of both here. <bold><italic>Male genitalia</italic></bold>: Left paramere distinctly curved, covered with long setae except for shaft, shaft curved and long, weakly tapered, apex of shaft hook-shaped, sensory lobe weakly developed (Fig. <xref ref-type="fig" rid="F4">4A–D</xref>); right paramere stout, shaft short, apex of shaft hook-shaped, outer margin covered with long setae (Fig. <xref ref-type="fig" rid="F4">4E</xref>); endosoma membranous with three long sclerites; primary sclerite (<italic>pl</italic>) slightly curved subapically, apex sharp; median sclerite (<italic>ml</italic>) almost straight, tapered to apex, third sclerite (<italic>tl</italic>) slightly rounded, apex blunt (Fig. <xref ref-type="fig" rid="F4">4F, G</xref>). <bold><italic>Female genitalia</italic></bold>: Genital chamber with parieto-vaginal rings (<italic>pvr</italic>) elongate oval, inner margin somewhat blunt, outer margins tapered, anterior margin of ring thick (Fig. <xref ref-type="fig" rid="F4">4H</xref>); posterior wall with relatively simple interramal sclerite (<italic>irs</italic>) and interramal lobe (<italic>irl</italic>); <italic>irs</italic> not separated and broadened medially, narrowed from subapical regions to apex; <italic>irl</italic> broad, entirely covering <italic>irs</italic> and extending further, fused medially, gradually narrowed toward apex (Fig. <xref ref-type="fig" rid="F4">4I</xref>).</p><fig id="F4" position="float" orientation="portrait"><object-id xmlns:xlink="http://www.w3.org/1999/xlink" content-type="doi" xlink:type="simple">10.3897/zookeys.1269.180930.figure4</object-id><object-id xmlns:xlink="http://www.w3.org/1999/xlink" content-type="arpha" xlink:type="simple">1E0183D7-045B-59B2-AFC9-1CCF9D70DA97</object-id><label>Figure 4.</label><caption><p>Male and female genitalia of <italic><tp:taxon-name><tp:taxon-name-part taxon-name-part-type="genus" reg="Tinginotum">Tinginotum</tp:taxon-name-part> <tp:taxon-name-part taxon-name-part-type="species" reg="bilineatum">bilineatum</tp:taxon-name-part></tp:taxon-name></italic>. <bold>A–D</bold>. Left paramere; <bold>E</bold>. Right paramere; <bold>F, G</bold>. Endosoma; <bold>H</bold>. Genital chamber; <bold>I</bold>. Posterior wall. Abbreviations: <italic>irl</italic> = interramal lobe; <italic>irs</italic> = interramal sclerite; <italic>ml</italic> = median sclerite; <italic>pl</italic> = primary sclerite; <italic>pvr</italic> = parieto-vaginal rings; <italic>tl</italic> = third sclerite. Scale bars: 0.1 mm.</p></caption><graphic xmlns:xlink="http://www.w3.org/1999/xlink" xlink:href="zookeys-1269-237_article-180930__-g004.jpg" id="oo_1540239.jpg" position="float" orientation="portrait" xlink:type="simple"><uri content-type="original_file" xlink:type="simple">https://binary.pensoft.net/fig/1540239</uri></graphic></fig></tp:treatment-sec><tp:treatment-sec sec-type="Measurements"><title>Measurements.</title><p>Male (<italic>n</italic> = 4)/Female (<italic>n</italic> = 5) Body length, clypeus–apex of membrane: 5.05–5.21/5.01–5.40; head length, excluding collar: 0.37–0.44/0.37–0.41; head width, including compound eyes: 0.97–1.01/0.96–0.99; vertex width: 0.23–0.24/0.24–0.27; first antennal segment length: 0.81–0.89/0.79–0.86; second antennal segment length: 1.80–2.19/1.75–2.07; third antennal segment length: 1.09–1.21/0.99–1.20; fourth antennal segment length: 0.63–0.74/0.57–0.70; total antennal length: 4.43–5.03/4.19–4.67; mesial pronotal length in dorsal view: 1.07–1.15/1.08–1.16; posterior pronotal maximal width (straight): 1.53–1.60/1.55–1.63; anterior scutellar width: 0.84–0.87/0.85–0.91; mesial scutellar length: 0.76–0.77/0.71–0.77; claval commissure length: 0.85–0.86/0.84–0.89; maximal width across hemelytron: 0.87–0.91/0.89–0.91.</p></tp:treatment-sec><tp:treatment-sec sec-type="Plant association"><title>Plant association.</title><p>Unknown.</p></tp:treatment-sec><tp:treatment-sec sec-type="Distribution"><title>Distribution.</title><p>China, Vietnam (central)*.</p></tp:treatment-sec><tp:treatment-sec sec-type="Remarks"><title>Remarks.</title><p>As remarked above, previous studies on <italic><tp:taxon-name><tp:taxon-name-part taxon-name-part-type="genus" reg="Tinginotum">Tinginotum</tp:taxon-name-part></tp:taxon-name></italic> have hypothesized a possible relationship with <italic><tp:taxon-name><tp:taxon-name-part taxon-name-part-type="genus" reg="Tinginotopsis">Tinginotopsis</tp:taxon-name-part></tp:taxon-name></italic> (<xref ref-type="bibr" rid="B34">Yasunaga 2023</xref>; <xref ref-type="bibr" rid="B35">Yasunaga et al. 2023</xref>; <xref ref-type="bibr" rid="B10">Chérot et al. 2025</xref>). The two genera have been distinguished solely on the basis of a hump-like protuberance on the pronotum, with no other consistent differences known. In the present study, we found that <italic><tp:taxon-name><tp:taxon-name-part taxon-name-part-type="genus" reg="Tinginotum">Tinginotum</tp:taxon-name-part> <tp:taxon-name-part taxon-name-part-type="species" reg="bilineatum">bilineatum</tp:taxon-name-part></tp:taxon-name></italic>, although lacking such a protuberance, is morphologically and anatomically very similar to <italic><tp:taxon-name><tp:taxon-name-part taxon-name-part-type="genus" reg="Tinginotopsis">Tinginotopsis</tp:taxon-name-part> <tp:taxon-name-part taxon-name-part-type="species" reg="tuberculatus">tuberculatus</tp:taxon-name-part></tp:taxon-name></italic> Eyles, 2000 (see <xref ref-type="bibr" rid="B13">Eyles 2000</xref>: figs 25, 26, 29) and also resembles <italic><tp:taxon-name><tp:taxon-name-part taxon-name-part-type="genus" reg="Tinginotopsis">Tinginotopsis</tp:taxon-name-part> <tp:taxon-name-part taxon-name-part-type="species" reg="camelus">camelus</tp:taxon-name-part></tp:taxon-name></italic> Poppius, 1915 and <italic><tp:taxon-name><tp:taxon-name-part taxon-name-part-type="genus" reg="Tinginotopsis">Tinginotopsis</tp:taxon-name-part> <tp:taxon-name-part taxon-name-part-type="species" reg="moifensis">moifensis</tp:taxon-name-part></tp:taxon-name></italic> Carvalho, 1987 in the structure of the left paramere (see <xref ref-type="bibr" rid="B4">Carvalho 1987</xref>: figs 1, 3, 7). Because the paramere structure in <italic><tp:taxon-name><tp:taxon-name-part taxon-name-part-type="genus" reg="Tinginotum">Tinginotum</tp:taxon-name-part></tp:taxon-name></italic> is diverse and largely comparable to that of <italic><tp:taxon-name><tp:taxon-name-part taxon-name-part-type="genus" reg="Tinginotopsis">Tinginotopsis</tp:taxon-name-part></tp:taxon-name></italic>, this character has not been considered diagnostic. Nevertheless, the left paramere of <italic><tp:taxon-name><tp:taxon-name-part taxon-name-part-type="genus" reg="Tinginotopsis">Tinginotopsis</tp:taxon-name-part></tp:taxon-name></italic> (except for <italic><tp:taxon-name><tp:taxon-name-part taxon-name-part-type="genus" reg="Tinginotopsis">Tinginotopsis</tp:taxon-name-part> <tp:taxon-name-part taxon-name-part-type="species" reg="wauensis">wauensis</tp:taxon-name-part></tp:taxon-name></italic> Carvalho, 1987) shows a consistent and distinctive configuration (left paramere three-dimensionally configured; basal part rising vertically, then abruptly bent at a right angle, forming an L-shaped outline in lateral view. From the apical end of this bend, the shaft curves smoothly and rounded inward, producing a U-shaped configuration in dorsal view). In our view, the combination of a <italic><tp:taxon-name><tp:taxon-name-part taxon-name-part-type="genus" reg="Tinginotum">Tinginotum</tp:taxon-name-part></tp:taxon-name></italic>-type pronotum and a <italic><tp:taxon-name><tp:taxon-name-part taxon-name-part-type="genus" reg="Tinginotopsis">Tinginotopsis</tp:taxon-name-part></tp:taxon-name></italic>-type left paramere in <italic><tp:taxon-name><tp:taxon-name-part taxon-name-part-type="genus" reg="Tinginotum">Tinginotum</tp:taxon-name-part> <tp:taxon-name-part taxon-name-part-type="species" reg="bilineatum">bilineatum</tp:taxon-name-part></tp:taxon-name></italic> provides additional morphological evidence supporting previous hypotheses that the generic limits between <italic><tp:taxon-name><tp:taxon-name-part taxon-name-part-type="genus" reg="Tinginotum">Tinginotum</tp:taxon-name-part></tp:taxon-name></italic> and <italic><tp:taxon-name><tp:taxon-name-part taxon-name-part-type="genus" reg="Tinginotopsis">Tinginotopsis</tp:taxon-name-part></tp:taxon-name></italic> are uncertain and that a comprehensive revision of these genera is required.</p></tp:treatment-sec><ref-list><ref id="B37"><mixed-citation xmlns:xlink="http://www.w3.org/1999/xlink" xlink:type="simple">Zheng LY, Lu N, Liu G, Xu B (2004) <tp:taxon-name><tp:taxon-name-part taxon-name-part-type="order">Hemiptera</tp:taxon-name-part></tp:taxon-name>. <tp:taxon-name><tp:taxon-name-part taxon-name-part-type="family">Miridae</tp:taxon-name-part></tp:taxon-name>. <tp:taxon-name><tp:taxon-name-part taxon-name-part-type="subfamily">Mirinae</tp:taxon-name-part></tp:taxon-name>. Fauna Sinica. <tp:taxon-name><tp:taxon-name-part taxon-name-part-type="subclass">Insecta</tp:taxon-name-part></tp:taxon-name> Vol. 33. Chinese Academy of Sciences. Science Press, Beijing, China, 797 pp.</mixed-citation></ref><ref id="B36"><mixed-citation xmlns:xlink="http://www.w3.org/1999/xlink" xlink:type="simple">Zheng LY, Lu N (2002) On <italic><tp:taxon-name><tp:taxon-name-part taxon-name-part-type="genus">Orthops</tp:taxon-name-part></tp:taxon-name></italic> Fieber and some new species of <tp:taxon-name><tp:taxon-name-part taxon-name-part-type="subfamily">Mirinae</tp:taxon-name-part></tp:taxon-name> from China (<tp:taxon-name><tp:taxon-name-part taxon-name-part-type="order">Hemiptera</tp:taxon-name-part></tp:taxon-name>: <tp:taxon-name><tp:taxon-name-part taxon-name-part-type="family">Miridae</tp:taxon-name-part></tp:taxon-name>). Acta Zootaxonomica Sinica 27: 498–507.</mixed-citation></ref><ref id="B34"><mixed-citation xmlns:xlink="http://www.w3.org/1999/xlink" xlink:type="simple">Yasunaga T (2023) Descriptions of twenty-three new mirine species from Japan, with a key to genera of the tribe <tp:taxon-name><tp:taxon-name-part taxon-name-part-type="tribe">Mirini</tp:taxon-name-part></tp:taxon-name>, updating the Japanese fauna (<tp:taxon-name><tp:taxon-name-part taxon-name-part-type="order">Hemiptera</tp:taxon-name-part></tp:taxon-name>: <tp:taxon-name><tp:taxon-name-part taxon-name-part-type="family">Miridae</tp:taxon-name-part></tp:taxon-name>: <tp:taxon-name><tp:taxon-name-part taxon-name-part-type="subfamily">Mirinae</tp:taxon-name-part></tp:taxon-name>). Tijdschrift voor Entomologie 166: 1–116. <ext-link xlink:href="10.1163/22119434-bja10024" ext-link-type="doi" xlink:type="simple">https://doi.org/10.1163/22119434-bja10024</ext-link></mixed-citation></ref><ref id="B35"><mixed-citation xmlns:xlink="http://www.w3.org/1999/xlink" xlink:type="simple">Yasunaga T, Schwartz MD, Chérot F (2023) Revision of the plant bug genus <italic><tp:taxon-name><tp:taxon-name-part taxon-name-part-type="genus">Diognetus</tp:taxon-name-part></tp:taxon-name></italic>, with descriptions of thirteen new species from the Oriental and Eastern Palearctic Regions (<tp:taxon-name><tp:taxon-name-part taxon-name-part-type="order">Hemiptera</tp:taxon-name-part></tp:taxon-name>: <tp:taxon-name><tp:taxon-name-part taxon-name-part-type="suborder">Heteroptera</tp:taxon-name-part></tp:taxon-name>: <tp:taxon-name><tp:taxon-name-part taxon-name-part-type="family">Miridae</tp:taxon-name-part></tp:taxon-name>). Acta Entomologica 63(1): 1–55. <ext-link xlink:href="10.37520/aemnp.2023.001" ext-link-type="doi" xlink:type="simple">https://doi.org/10.37520/aemnp.2023.001</ext-link></mixed-citation></ref><ref id="B10"><mixed-citation xmlns:xlink="http://www.w3.org/1999/xlink" xlink:type="simple">Chérot F, Yasunaga T, Schwartz MD, Carapezza A, Carpintero DL, Yeshwanth HM (2025) The genera of dorsally punctate <tp:taxon-name><tp:taxon-name-part taxon-name-part-type="tribe">Mirini</tp:taxon-name-part></tp:taxon-name> and some related extralimital taxa: Short diagnosis and synthesis of available data with a focus on the so-called <italic><tp:taxon-name><tp:taxon-name-part taxon-name-part-type="genus">Lygus</tp:taxon-name-part></tp:taxon-name></italic> complex (<tp:taxon-name><tp:taxon-name-part taxon-name-part-type="order">Hemiptera</tp:taxon-name-part></tp:taxon-name>: <tp:taxon-name><tp:taxon-name-part taxon-name-part-type="suborder">Heteroptera</tp:taxon-name-part></tp:taxon-name>: <tp:taxon-name><tp:taxon-name-part taxon-name-part-type="family">Miridae</tp:taxon-name-part></tp:taxon-name>). Zootaxa 5672(1): 001–559. <ext-link xlink:href="10.11646/zootaxa.5672.1.1" ext-link-type="doi" xlink:type="simple">https://doi.org/10.11646/zootaxa.5672.1.1</ext-link></mixed-citation></ref><ref id="B13"><mixed-citation xmlns:xlink="http://www.w3.org/1999/xlink" xlink:type="simple">Eyles AC (2000) <italic><tp:taxon-name><tp:taxon-name-part taxon-name-part-type="genus">Tinginotum</tp:taxon-name-part></tp:taxon-name></italic> Kirkaldy in New Zealand and Australia: a shared new species, and a new species of <italic><tp:taxon-name><tp:taxon-name-part taxon-name-part-type="genus">Tinginotopsis</tp:taxon-name-part></tp:taxon-name></italic> Poppius from Norfolk Island (<tp:taxon-name><tp:taxon-name-part taxon-name-part-type="order">Hemiptera</tp:taxon-name-part></tp:taxon-name>: <tp:taxon-name><tp:taxon-name-part taxon-name-part-type="family">Miridae</tp:taxon-name-part></tp:taxon-name>). New Zealand Journal of Zoology 27: 111–119. <ext-link xlink:href="10.1080/03014223.2000.9518216" ext-link-type="doi" xlink:type="simple">https://doi.org/10.1080/03014223.2000.9518216</ext-link></mixed-citation></ref><ref id="B4"><mixed-citation xmlns:xlink="http://www.w3.org/1999/xlink" xlink:type="simple">Carvalho JCM (1987) The genera <italic><tp:taxon-name><tp:taxon-name-part taxon-name-part-type="genus">Tinginotopsis</tp:taxon-name-part></tp:taxon-name></italic> Poppius and <italic><tp:taxon-name><tp:taxon-name-part taxon-name-part-type="genus">Tinginotum</tp:taxon-name-part></tp:taxon-name></italic> Kirkaldy from Papua New Guinea (<tp:taxon-name><tp:taxon-name-part taxon-name-part-type="order">Hemiptera</tp:taxon-name-part></tp:taxon-name>, MIridae). Revista Brasileira de Biologia 47: 165–176.</mixed-citation></ref></ref-list></tp:taxon-treatment>
