# Supplementary material for: The genus Tinginotum Kirkaldy, 1902 (Hemiptera, Miridae, Mirinae) with description of a new species from Vietnam and additional notes on Southeast Asian materials
Source: Zookeys. 2026 Feb 13;1269:237–63. doi: 10.3897/zookeys.1269.180930 (PMC12924050; doi:10.3897/zookeys.1269.180930)
Supplement: XML Treatment for Tinginotum knowlesi [file zookeys.1269.180930-treatment4.xml]

<!DOCTYPE tp:taxon-treatment
  PUBLIC "-//TaxonX//DTD Taxonomic Treatment Publishing DTD v0 20100105//EN" "tax-treatment-NSO.dtd">
<tp:taxon-treatment xmlns:tp="http://www.plazi.org/taxpub"><tp:treatment-meta><kwd-group><label>Taxon classification</label><kwd>
                <named-content content-type="kingdom">Animalia</named-content>
              </kwd><kwd>
                <named-content content-type="order">Hemiptera</named-content>
              </kwd><kwd>
                <named-content content-type="family">Miridae</named-content>
              </kwd></kwd-group><mixed-citation publication-type="journal"><person-group><name><surname>Kim</surname><given-names>Junggon</given-names></name><name><surname>Chérot</surname><given-names>Frédéric</given-names></name><name><surname>Phan</surname><given-names>Quoc Toan</given-names></name><name><surname>Nguyen</surname><given-names>Minh Ty</given-names></name><name><surname>Nguyen</surname><given-names>Ba Vu Lam</given-names></name><name><surname>Jung</surname><given-names>Sunghoon</given-names></name></person-group><article-title>The genus <italic><tp:taxon-name><tp:taxon-name-part taxon-name-part-type="genus" reg="Tinginotum">Tinginotum</tp:taxon-name-part></tp:taxon-name></italic> Kirkaldy, 1902 (<tp:taxon-name><tp:taxon-name-part taxon-name-part-type="order" reg="Hemiptera">Hemiptera</tp:taxon-name-part></tp:taxon-name>, <tp:taxon-name><tp:taxon-name-part taxon-name-part-type="family" reg="Miridae">Miridae</tp:taxon-name-part></tp:taxon-name>, <tp:taxon-name><tp:taxon-name-part taxon-name-part-type="subfamily" reg="Mirinae">Mirinae</tp:taxon-name-part></tp:taxon-name>) with description of a new species from Vietnam and additional notes on Southeast Asian materials</article-title><source>Zookeys</source><day>13</day><month>02</month><year>2026</year><volume>1269</volume><fpage>237</fpage><lpage>263</lpage><pub-id pub-id-type="doi">10.3897/zookeys.1269.180930</pub-id></mixed-citation></tp:treatment-meta><tp:nomenclature><tp:taxon-name><object-id xmlns:xlink="http://www.w3.org/1999/xlink" content-type="arpha" xlink:type="simple">168B793C-6319-5DCB-A1AB-C4A937B30BC2</object-id>
                    		<tp:taxon-name-part taxon-name-part-type="genus" reg="Tinginotum">Tinginotum</tp:taxon-name-part> <tp:taxon-name-part taxon-name-part-type="species" reg="knowlesi">knowlesi</tp:taxon-name-part>
                    	</tp:taxon-name><tp:taxon-authority>(Kirkaldy, 1908)</tp:taxon-authority><xref ref-type="fig" rid="F5">Fig. 5</xref><tp:nomenclature-citation-list><tp:nomenclature-citation><tp:taxon-name><tp:taxon-name-part taxon-name-part-type="genus" reg="Nesodaphne">Nesodaphne</tp:taxon-name-part> <tp:taxon-name-part taxon-name-part-type="species" reg="knowlesi">knowlesi</tp:taxon-name-part></tp:taxon-name><comment> Kirkaldy, 1908: 381; <xref ref-type="bibr" rid="B5">Carvalho and Wallerstein 1976</xref>: 688.</comment></tp:nomenclature-citation><tp:nomenclature-citation><tp:taxon-name><tp:taxon-name-part taxon-name-part-type="genus" reg="Tinginotum">Tinginotum</tp:taxon-name-part> <tp:taxon-name-part taxon-name-part-type="species" reg="papuanum">papuanum</tp:taxon-name-part></tp:taxon-name><comment> Poppius, 1915: 56 (syn. by <xref ref-type="bibr" rid="B4">Carvalho 1987</xref>: 174).</comment></tp:nomenclature-citation><tp:nomenclature-citation><tp:taxon-name><tp:taxon-name-part taxon-name-part-type="genus" reg="Tinginotum">Tinginotum</tp:taxon-name-part> <tp:taxon-name-part taxon-name-part-type="species" reg="cretaceum">cretaceum</tp:taxon-name-part></tp:taxon-name><comment> Poppius, 1915: 58 (syn. by <xref ref-type="bibr" rid="B4">Carvalho 1987</xref>: 174).</comment></tp:nomenclature-citation><tp:nomenclature-citation><tp:taxon-name><tp:taxon-name-part taxon-name-part-type="genus" reg="Eutinginotum">Eutinginotum</tp:taxon-name-part> <tp:taxon-name-part taxon-name-part-type="species" reg="raiateae">raiateae</tp:taxon-name-part></tp:taxon-name><comment> Cheesman, 1926: 267 (syn. by <xref ref-type="bibr" rid="B4">Carvalho 1987</xref>: 174).</comment></tp:nomenclature-citation><tp:nomenclature-citation><tp:taxon-name><tp:taxon-name-part taxon-name-part-type="genus" reg="Nesodaphne">Nesodaphne</tp:taxon-name-part> <tp:taxon-name-part taxon-name-part-type="species" reg="marianensis">marianensis</tp:taxon-name-part></tp:taxon-name><comment> Usinger, 1946: 66; <xref ref-type="bibr" rid="B2">Carvalho 1956</xref>: 96 (syn. by <xref ref-type="bibr" rid="B4">Carvalho 1987</xref>: 174).</comment></tp:nomenclature-citation><tp:nomenclature-citation><tp:taxon-name><tp:taxon-name-part taxon-name-part-type="genus" reg="Tinginotum">Tinginotum</tp:taxon-name-part> <tp:taxon-name-part taxon-name-part-type="species" reg="knowlesi">knowlesi</tp:taxon-name-part></tp:taxon-name><comment> Carvalho, 1987: 174; <xref ref-type="bibr" rid="B13">Eyles 2000</xref>: 115; <xref ref-type="bibr" rid="B9">Chérot et al. 2017</xref>: 112; <xref ref-type="bibr" rid="B8">Chérot 2018</xref>: 90; Kim et al. 2025: 562; <xref ref-type="bibr" rid="B10">Chérot et al. 2025</xref>: 245.</comment></tp:nomenclature-citation></tp:nomenclature-citation-list></tp:nomenclature><tp:treatment-sec sec-type="Material examined"><title>Material examined.</title><p>• 1♀, Vietnam, Hue City, Phu Loc, Bach Ma National Park (<named-content xmlns:xlink="http://www.w3.org/1999/xlink" content-type="dwc:verbatimCoordinates" xlink:type="simple">16.2281°N, 107.8583°E</named-content>), 1250 m altitude, 6.ix.2025, by light trap, <italic>Kim J</italic>. leg. <bold>[<abbrev xmlns:xlink="http://www.w3.org/1999/xlink" content-type="institution" xlink:title="Zoological Collection of Duy Tan University, Da Nang, Vietnam" xlink:type="simple">ZCDTU</abbrev>]</bold>; • 1♂, 4♀♀, 1?, Cambodia, Siam Reap Province, Angkor, Preah Khan Temple, 20-27.i.2005, <italic>Var I</italic>. leg.(FC n°s 11547, 11549, 11551, 11553-11555) [<bold><abbrev xmlns:xlink="http://www.w3.org/1999/xlink" content-type="institution" xlink:title="Institut royal des Sciences naturelles de Belgique, Département d’Entomologie, Brussels, Belgium" xlink:type="simple">ISNB</abbrev></bold>]; • 1♀, Cambodia, Siam Reap Province, Angkor, Preah Khan Temple, 21-27.ii.2006, <italic>Var I</italic>. leg. (FC n° 11550) [<bold><abbrev xmlns:xlink="http://www.w3.org/1999/xlink" content-type="institution" xlink:title="Institut royal des Sciences naturelles de Belgique, Département d’Entomologie, Brussels, Belgium" xlink:type="simple">ISNB</abbrev></bold>]; • 1♂, Cambodia, Siam Reap Province, Angkor, Thom, 26.v.2003, <italic>Smets &amp; Grootaert</italic> leg. (FC n° 11548) [<bold><abbrev xmlns:xlink="http://www.w3.org/1999/xlink" content-type="institution" xlink:title="Institut royal des Sciences naturelles de Belgique, Département d’Entomologie, Brussels, Belgium" xlink:type="simple">ISNB</abbrev></bold>]; • 1♀, Cambodia, Siam Reap Province, Angkor, Preah Khan Temple, 24.i-21.ii.2006, <italic>Yothin O</italic>. leg. (FC n° 11552) [<bold><abbrev xmlns:xlink="http://www.w3.org/1999/xlink" content-type="institution" xlink:title="Institut royal des Sciences naturelles de Belgique, Département d’Entomologie, Brussels, Belgium" xlink:type="simple">ISNB</abbrev></bold>].</p></tp:treatment-sec><tp:treatment-sec sec-type="Diagnosis"><title>Diagnosis.</title><p>Recognized by dorsum greyish brown with brown markings; clypeus mostly pale brown, concolorous with mandibular and maxillary plates; antennae shorter than body; first antennal segment relatively short, subequal to 2× vertex width, pale brown with lateral dark stripe; second antennal segment mostly dark brown except for pale base, middle part and apex; third segment mostly dark brown except for pale extreme apex; labium reaching mid coxae; pronotum somewhat elongate, mostly greyish brown with faint dark markings; scutellum mostly brown, with pale longitudinal line and apex; hemelytra greyish with large brown markings; clavus mostly dark brown with pale small markings; embolium broad; femur pale with dark stripes apically; tibiae pale brown with dark bands and with lateral stripes; tarsus mostly dark brown.</p></tp:treatment-sec><tp:treatment-sec sec-type="Description"><title>Description.</title><p>See <xref ref-type="bibr" rid="B4">Carvalho (1987)</xref> for the most detailed description. As the morphological characters have been well documented except for the female genitalia (<xref ref-type="bibr" rid="B4">Carvalho 1987</xref>; <xref ref-type="bibr" rid="B10">Chérot et al. 2025</xref>), we describe the female genitalia herein: parieto-vaginal rings (<italic>pvr</italic>) elongate oval, inner margin somewhat blunt, outer margins tapered, anterior and outer margins thick (Fig. <xref ref-type="fig" rid="F5">5G</xref>); posterior wall with relatively simple interramal sclerite (<italic>irs</italic>) and interramal lobe (<italic>irl</italic>); <italic>irs</italic> generally narrow and broader medially, separated, curved at lateral margin; <italic>irl</italic> broad, entirely covering <italic>irs</italic> and extending further, separated and gradually narrowed medially; sigmoid process elongate (Fig. <xref ref-type="fig" rid="F5">5H</xref>).</p><fig id="F5" position="float" orientation="portrait"><object-id xmlns:xlink="http://www.w3.org/1999/xlink" content-type="doi" xlink:type="simple">10.3897/zookeys.1269.180930.figure5</object-id><object-id xmlns:xlink="http://www.w3.org/1999/xlink" content-type="arpha" xlink:type="simple">04A3E537-9986-55D6-A702-096AA4F7F512</object-id><label>Figure 5.</label><caption><p>Habitus, diagnostic and female genitalic characters of <italic><tp:taxon-name><tp:taxon-name-part taxon-name-part-type="genus" reg="Tinginotum">Tinginotum</tp:taxon-name-part> <tp:taxon-name-part taxon-name-part-type="species" reg="knowlesi">knowlesi</tp:taxon-name-part></tp:taxon-name></italic>. <bold>A, B</bold>. Dorsal and ventral habitus; <bold>C</bold>. Head in frontal view; <bold>D</bold>. Fore tibia; <bold>E</bold>. Mid tibia; <bold>F</bold>. Hind tibia; <bold>G</bold>. Genital chamber; <bold>H</bold>. Posterior wall. Abbreviations: <italic>irl</italic> = interramal lobe; <italic>irs</italic> = interramal sclerite; <italic>pvr</italic> = parieto-vaginal rings. Scale bars: 1 mm (<bold>A, B</bold>); 0.5 mm (<bold>C–F</bold>); 0.1 mm (<bold>G, H</bold>).</p></caption><graphic xmlns:xlink="http://www.w3.org/1999/xlink" xlink:href="zookeys-1269-237_article-180930__-g005.jpg" id="oo_1540240.jpg" position="float" orientation="portrait" xlink:type="simple"><uri content-type="original_file" xlink:type="simple">https://binary.pensoft.net/fig/1540240</uri></graphic></fig></tp:treatment-sec><tp:treatment-sec sec-type="Measurements"><title>Measurements.</title><p>Female (<italic>n</italic> = 1) body length, clypeus–apex of membrane: 4.22; head length, excluding collar: 0.35; head width, including compound eyes: 0.92; vertex width: 0.31; first antennal segment length: 0.60; second antennal segment length: 1.57; third antennal segment length: 0.92; fourth antennal segment length: 0.67; total antennal length: 3.76; mesial pronotal length in dorsal view: 0.91; posterior pronotal maximal width (straight): 1.46; anterior scutellar width: 0.79; mesial scutellar length: 0.68; claval commissure length: 0.76; maximal width across hemelytron: 0.87.</p></tp:treatment-sec><tp:treatment-sec sec-type="Plant association"><title>Plant association.</title><p><italic><tp:taxon-name><tp:taxon-name-part taxon-name-part-type="genus" reg="Artocarpus">Artocarpus</tp:taxon-name-part> <tp:taxon-name-part taxon-name-part-type="species" reg="altilis">altilis</tp:taxon-name-part></tp:taxon-name></italic>, <italic><tp:taxon-name><tp:taxon-name-part taxon-name-part-type="genus" reg="Artocarpus">A.</tp:taxon-name-part> <tp:taxon-name-part taxon-name-part-type="species" reg="incisa">incisa</tp:taxon-name-part></tp:taxon-name></italic> (<tp:taxon-name><tp:taxon-name-part taxon-name-part-type="family" reg="Moraceae">Moraceae</tp:taxon-name-part></tp:taxon-name>), Tobacco-leaves (<tp:taxon-name><tp:taxon-name-part taxon-name-part-type="family" reg="Solanaceae">Solanaceae</tp:taxon-name-part></tp:taxon-name>) (<xref ref-type="bibr" rid="B5">Carvalho and Wallerstein 1976</xref>; <xref ref-type="bibr" rid="B13">Eyles 2000</xref>).</p></tp:treatment-sec><tp:treatment-sec sec-type="Distribution"><title>Distribution.</title><p>Cambodia*, Caroline Islands, Fiji, Guam, Mariana Islands, New Guinea, New Zealand, Society Islands, Vietnam.</p></tp:treatment-sec><ref-list><ref id="B5"><mixed-citation xmlns:xlink="http://www.w3.org/1999/xlink" xlink:type="simple">Carvalho JCM, Wallerstein P (1976) On Kirkaldy’s types of <italic><tp:taxon-name><tp:taxon-name-part taxon-name-part-type="genus">Felisacus</tp:taxon-name-part> <tp:taxon-name-part taxon-name-part-type="species">filicicola</tp:taxon-name-part></tp:taxon-name></italic>, <italic><tp:taxon-name><tp:taxon-name-part taxon-name-part-type="genus">Nesodaphne</tp:taxon-name-part> <tp:taxon-name-part taxon-name-part-type="species">knowlesi</tp:taxon-name-part></tp:taxon-name></italic> and <italic><tp:taxon-name><tp:taxon-name-part taxon-name-part-type="genus">Pseudoloxops</tp:taxon-name-part> <tp:taxon-name-part taxon-name-part-type="species">vitiensis</tp:taxon-name-part></tp:taxon-name></italic> (<tp:taxon-name><tp:taxon-name-part taxon-name-part-type="order">Hemiptera</tp:taxon-name-part></tp:taxon-name>, <tp:taxon-name><tp:taxon-name-part taxon-name-part-type="family">Miridae</tp:taxon-name-part></tp:taxon-name>). Revista Brasileira de Biologia 36: 687–691.</mixed-citation></ref><ref id="B4"><mixed-citation xmlns:xlink="http://www.w3.org/1999/xlink" xlink:type="simple">Carvalho JCM (1987) The genera <italic><tp:taxon-name><tp:taxon-name-part taxon-name-part-type="genus">Tinginotopsis</tp:taxon-name-part></tp:taxon-name></italic> Poppius and <italic><tp:taxon-name><tp:taxon-name-part taxon-name-part-type="genus">Tinginotum</tp:taxon-name-part></tp:taxon-name></italic> Kirkaldy from Papua New Guinea (<tp:taxon-name><tp:taxon-name-part taxon-name-part-type="order">Hemiptera</tp:taxon-name-part></tp:taxon-name>, MIridae). Revista Brasileira de Biologia 47: 165–176.</mixed-citation></ref><ref id="B2"><mixed-citation xmlns:xlink="http://www.w3.org/1999/xlink" xlink:type="simple">Carvalho JCM (1956) Insects of Micronesia: <tp:taxon-name><tp:taxon-name-part taxon-name-part-type="family">Miridae</tp:taxon-name-part></tp:taxon-name>. Bishop Museum, Honolulu 7: 1–100.</mixed-citation></ref><ref id="B13"><mixed-citation xmlns:xlink="http://www.w3.org/1999/xlink" xlink:type="simple">Eyles AC (2000) <italic><tp:taxon-name><tp:taxon-name-part taxon-name-part-type="genus">Tinginotum</tp:taxon-name-part></tp:taxon-name></italic> Kirkaldy in New Zealand and Australia: a shared new species, and a new species of <italic><tp:taxon-name><tp:taxon-name-part taxon-name-part-type="genus">Tinginotopsis</tp:taxon-name-part></tp:taxon-name></italic> Poppius from Norfolk Island (<tp:taxon-name><tp:taxon-name-part taxon-name-part-type="order">Hemiptera</tp:taxon-name-part></tp:taxon-name>: <tp:taxon-name><tp:taxon-name-part taxon-name-part-type="family">Miridae</tp:taxon-name-part></tp:taxon-name>). New Zealand Journal of Zoology 27: 111–119. <ext-link xlink:href="10.1080/03014223.2000.9518216" ext-link-type="doi" xlink:type="simple">https://doi.org/10.1080/03014223.2000.9518216</ext-link></mixed-citation></ref><ref id="B9"><mixed-citation xmlns:xlink="http://www.w3.org/1999/xlink" xlink:type="simple">Chérot F, Gorczyca J, Schwartz MD, Demol T (2017) The <tp:taxon-name><tp:taxon-name-part taxon-name-part-type="subfamily">Bryocorinae</tp:taxon-name-part></tp:taxon-name>, <tp:taxon-name><tp:taxon-name-part taxon-name-part-type="subfamily">Cylapinae</tp:taxon-name-part></tp:taxon-name>, <tp:taxon-name><tp:taxon-name-part taxon-name-part-type="subfamily">Deraeocorinae</tp:taxon-name-part></tp:taxon-name> and <tp:taxon-name><tp:taxon-name-part taxon-name-part-type="subfamily">Mirinae</tp:taxon-name-part></tp:taxon-name> (<tp:taxon-name><tp:taxon-name-part taxon-name-part-type="subclass">Insecta</tp:taxon-name-part></tp:taxon-name>: <tp:taxon-name><tp:taxon-name-part taxon-name-part-type="suborder">Heteroptera</tp:taxon-name-part></tp:taxon-name>: <tp:taxon-name><tp:taxon-name-part taxon-name-part-type="family">Miridae</tp:taxon-name-part></tp:taxon-name>) from Baiteta Forest, Papua New Guinea, with a discussion of their feeding habits and a list of species of the country. In: Telnov D, Barclay MVL, Pauwels OSG (Eds) Biodiversity, Biogeography and Nature Conservation in Wallacea and New Guinea. Vol. III. The Entomological Society of Latvia, Riga, 55–139.</mixed-citation></ref><ref id="B8"><mixed-citation xmlns:xlink="http://www.w3.org/1999/xlink" xlink:type="simple">Chérot F (2018) Miscellanea Miridologica V. Taxonomy and chorology of new or little known taxa of continental New Guinea and neighboring islands (<tp:taxon-name><tp:taxon-name-part taxon-name-part-type="subclass">Insecta</tp:taxon-name-part></tp:taxon-name>, <tp:taxon-name><tp:taxon-name-part taxon-name-part-type="suborder">Heteroptera</tp:taxon-name-part></tp:taxon-name>, <tp:taxon-name><tp:taxon-name-part taxon-name-part-type="family">Miridae</tp:taxon-name-part></tp:taxon-name>). ZooKeys 796: 83–95. <ext-link xlink:href="10.3897/zookeys.796.20736" ext-link-type="doi" xlink:type="simple">https://doi.org/10.3897/zookeys.796.20736</ext-link></mixed-citation></ref><ref id="B10"><mixed-citation xmlns:xlink="http://www.w3.org/1999/xlink" xlink:type="simple">Chérot F, Yasunaga T, Schwartz MD, Carapezza A, Carpintero DL, Yeshwanth HM (2025) The genera of dorsally punctate <tp:taxon-name><tp:taxon-name-part taxon-name-part-type="tribe">Mirini</tp:taxon-name-part></tp:taxon-name> and some related extralimital taxa: Short diagnosis and synthesis of available data with a focus on the so-called <italic><tp:taxon-name><tp:taxon-name-part taxon-name-part-type="genus">Lygus</tp:taxon-name-part></tp:taxon-name></italic> complex (<tp:taxon-name><tp:taxon-name-part taxon-name-part-type="order">Hemiptera</tp:taxon-name-part></tp:taxon-name>: <tp:taxon-name><tp:taxon-name-part taxon-name-part-type="suborder">Heteroptera</tp:taxon-name-part></tp:taxon-name>: <tp:taxon-name><tp:taxon-name-part taxon-name-part-type="family">Miridae</tp:taxon-name-part></tp:taxon-name>). Zootaxa 5672(1): 001–559. <ext-link xlink:href="10.11646/zootaxa.5672.1.1" ext-link-type="doi" xlink:type="simple">https://doi.org/10.11646/zootaxa.5672.1.1</ext-link></mixed-citation></ref></ref-list></tp:taxon-treatment>
