# Supplementary material for: The genus Tinginotum Kirkaldy, 1902 (Hemiptera, Miridae, Mirinae) with description of a new species from Vietnam and additional notes on Southeast Asian materials
Source: Zookeys. 2026 Feb 13;1269:237–63. doi: 10.3897/zookeys.1269.180930 (PMC12924050; doi:10.3897/zookeys.1269.180930)
Supplement: XML Treatment for Tinginotum perlatum [file zookeys.1269.180930-treatment5.xml]

<!DOCTYPE tp:taxon-treatment
  PUBLIC "-//TaxonX//DTD Taxonomic Treatment Publishing DTD v0 20100105//EN" "tax-treatment-NSO.dtd">
<tp:taxon-treatment xmlns:tp="http://www.plazi.org/taxpub"><tp:treatment-meta><kwd-group><label>Taxon classification</label><kwd>
                <named-content content-type="kingdom">Animalia</named-content>
              </kwd><kwd>
                <named-content content-type="order">Hemiptera</named-content>
              </kwd><kwd>
                <named-content content-type="family">Miridae</named-content>
              </kwd></kwd-group><mixed-citation publication-type="journal"><person-group><name><surname>Kim</surname><given-names>Junggon</given-names></name><name><surname>Chérot</surname><given-names>Frédéric</given-names></name><name><surname>Phan</surname><given-names>Quoc Toan</given-names></name><name><surname>Nguyen</surname><given-names>Minh Ty</given-names></name><name><surname>Nguyen</surname><given-names>Ba Vu Lam</given-names></name><name><surname>Jung</surname><given-names>Sunghoon</given-names></name></person-group><article-title>The genus <italic><tp:taxon-name><tp:taxon-name-part taxon-name-part-type="genus" reg="Tinginotum">Tinginotum</tp:taxon-name-part></tp:taxon-name></italic> Kirkaldy, 1902 (<tp:taxon-name><tp:taxon-name-part taxon-name-part-type="order" reg="Hemiptera">Hemiptera</tp:taxon-name-part></tp:taxon-name>, <tp:taxon-name><tp:taxon-name-part taxon-name-part-type="family" reg="Miridae">Miridae</tp:taxon-name-part></tp:taxon-name>, <tp:taxon-name><tp:taxon-name-part taxon-name-part-type="subfamily" reg="Mirinae">Mirinae</tp:taxon-name-part></tp:taxon-name>) with description of a new species from Vietnam and additional notes on Southeast Asian materials</article-title><source>Zookeys</source><day>13</day><month>02</month><year>2026</year><volume>1269</volume><fpage>237</fpage><lpage>263</lpage><pub-id pub-id-type="doi">10.3897/zookeys.1269.180930</pub-id></mixed-citation></tp:treatment-meta><tp:nomenclature><tp:taxon-name><object-id xmlns:xlink="http://www.w3.org/1999/xlink" content-type="arpha" xlink:type="simple">5E059B92-B125-52AD-8089-DE317F900191</object-id>
                    		<tp:taxon-name-part taxon-name-part-type="genus" reg="Tinginotum">Tinginotum</tp:taxon-name-part> <tp:taxon-name-part taxon-name-part-type="species" reg="perlatum">perlatum</tp:taxon-name-part>
                    	</tp:taxon-name><tp:taxon-authority>Linnavuori, 1961</tp:taxon-authority><xref ref-type="fig" rid="F6">Figs 6</xref><xref ref-type="fig" rid="F7">, 7</xref><tp:nomenclature-citation-list><tp:nomenclature-citation><tp:taxon-name><tp:taxon-name-part taxon-name-part-type="genus" reg="Tinginotum">Tinginotum</tp:taxon-name-part> <tp:taxon-name-part taxon-name-part-type="species" reg="perlatum">perlatum</tp:taxon-name-part></tp:taxon-name><comment> Linnavuori, 1961: 155; <xref ref-type="bibr" rid="B32">Yasunaga 1999</xref>: 44; <xref ref-type="bibr" rid="B36">Zheng and Lu 2002</xref>: 505; <xref ref-type="bibr" rid="B37">Zheng et al. 2004</xref>: 587; <xref ref-type="bibr" rid="B25">Oh et al. 2018</xref>: 482; <xref ref-type="bibr" rid="B34">Yasunaga 2023</xref>: 58; <xref ref-type="bibr" rid="B35">Yasunaga et al. 2023</xref>: 38.</comment></tp:nomenclature-citation></tp:nomenclature-citation-list></tp:nomenclature><tp:treatment-sec sec-type="Material examined"><title>Material examined.</title><p>• 13♂♂17♀♀, Korea, Jeju-do (Is.), Seogwipo-si, Jungmun-dong, 20.ix.2014, <italic>Kim J</italic>. leg., by light trap [<abbrev xmlns:xlink="http://www.w3.org/1999/xlink" content-type="institution" xlink:title="Laboratory of Systematic Entomology, Chungnam National University, Daejeon, Korea" xlink:type="simple">CNU</abbrev>]; • 1♂, Korea, Jeju-do (Is.), Seogwipo-si, Donnaeko, 3.ix.2015, <italic>Kim J</italic>. leg. [<abbrev xmlns:xlink="http://www.w3.org/1999/xlink" content-type="institution" xlink:title="Laboratory of Systematic Entomology, Chungnam National University, Daejeon, Korea" xlink:type="simple">CNU</abbrev>]; • 1♂2♀♀, Korea, Jeollanam-do, Wando-gun, Gunoe-myeon, Daemun-ri, 18.viii.2015, <italic>Kim J</italic>. leg., by light trap [<abbrev xmlns:xlink="http://www.w3.org/1999/xlink" content-type="institution" xlink:title="Laboratory of Systematic Entomology, Chungnam National University, Daejeon, Korea" xlink:type="simple">CNU</abbrev>]; • 1♂, Indonesia, Sumatra, North Sumatra, Berastagi, near Sibayak, 20-26.iv.1998, 1500 m., <italic>Kabourk Vit</italic>. Leg. (FC n° 7447); • 2♀♀, Indonesia, Sumatra, North Sumatra, Berastagi, 02-04.iv.1998, 1500-2000 m., <italic>Kabourk Vit</italic>. Leg. (FC n°s 7444-7445) [Coll. Magnien]; • 2♀♀, Indonesia, Sumatra, North Sumatra, Kedah env., 19.iv.1998, 1500–2000 m., <italic>Kabourk Vit</italic>. Leg. (FC n°s 7446, 7748); • 3♂♂, Philippines, Mindanao Is., Mt. Kitanglad Range, Mt. Kitanglad, 12-14.xi.2018, <italic>Roca-Cusachs M. &amp; Mohagan A</italic>. leg. [<abbrev xmlns:xlink="http://www.w3.org/1999/xlink" content-type="institution" xlink:title="Zoological Collection of Duy Tan University, Da Nang, Vietnam" xlink:type="simple">ZCDTU</abbrev>]; 1♂, • 5♀♀, Philippines, Luzon, Benguet Province, Baguio, <named-content xmlns:xlink="http://www.w3.org/1999/xlink" content-type="dwc:verbatimCoordinates" xlink:type="simple">16.4167°N, 120.6000°E</named-content>, 07-19.iv.2014, <italic>Constant J., Bresseel, J. &amp; Co</italic> leg. (FC n°s 11541-11546) [<abbrev xmlns:xlink="http://www.w3.org/1999/xlink" content-type="institution" xlink:title="Institut royal des Sciences naturelles de Belgique, Département d’Entomologie, Brussels, Belgium" xlink:type="simple">ISNB</abbrev>]; • 1♀, Vietnam, Vinh Puc Province, Tam Dao, 17-21.v.1990, <italic>Pacholatko P</italic>. leg. (FC n° 1191) [<named-content xmlns:xlink="http://www.w3.org/1999/xlink" content-type="dwc:institutional_code" xlink:title="Naturhistorisches Museum Wien" xlink:href="https://scientific-collections.gbif.org/institution/37a95137-fb12-4e75-b35c-ffc6e5af94f9" xlink:type="simple"><abbrev xlink:title="Naturhistorisches Museum Wien, Austria" xlink:type="simple">NHMW</abbrev></named-content>].</p></tp:treatment-sec><tp:treatment-sec sec-type="Diagnosis"><title>Diagnosis.</title><p>Recognized by dorsum brown with reddish areas (Fig. <xref ref-type="fig" rid="F6">6A, B, D–H</xref>), sometimes tending towards relatively homogenous yellowish, pinkish, and reddish-brown in females; vertex and frons yellowish-brown to brown; clypeus dark brown to almost black, shining, at least on ventral third, contrasting with mandibular and maxillary plates; antennae shorter than body; first antennal segment relatively short, yellowish-brown to dark brown, second antennal segment yellowish brown to dark brown, apex darker, extreme apex pale yellow; third and fourth antennal segments mostly dark brown; pronotum somewhat elongate, with mostly chocolate brown to reddish-brown fuzzy markings behind eyes, a medial longitudinal area generally paler, at least basally; anterior area to humeral angles frequently darker; posterior margin narrowly yellowish; scutellum mostly brown, frequently with pale longitudinal line and apex; hemelytra chocolate brown to orange-brown with reddish or pinkish markings and partly coalescent greyish or silvery spots, faint, faded or even absent in some females; embolium and a part of exocorium sometimes yellowish; cuneus tinged with red; membrane greyish-brown, veins reddish; legs pale brown, metafemora reddish brown apically; metatibial spines yellowish-brown; tarsi yellowish-brown, apex of third segment black.</p><fig id="F6" position="float" orientation="portrait"><object-id xmlns:xlink="http://www.w3.org/1999/xlink" content-type="doi" xlink:type="simple">10.3897/zookeys.1269.180930.figure6</object-id><object-id xmlns:xlink="http://www.w3.org/1999/xlink" content-type="arpha" xlink:type="simple">CBFB2799-793E-5065-9A11-49F9919DCC8A</object-id><label>Figure 6.</label><caption><p>Habitus and head of <italic><tp:taxon-name><tp:taxon-name-part taxon-name-part-type="genus" reg="Tinginotum">Tinginotum</tp:taxon-name-part> <tp:taxon-name-part taxon-name-part-type="species" reg="perlatum">perlatum</tp:taxon-name-part></tp:taxon-name></italic>. <bold>A, B</bold>. Male, in dorsal view; <bold>D–H</bold>. Female, in dorsal view; <bold>C, I</bold>. Head in frontal view; <bold>A–E</bold>. Specimens collected from Philippines; <bold>F</bold>. Specimen collected from Vietnam; <bold>G–I</bold>. Specimens collected from Korea. Scale bars: 1 mm.</p></caption><graphic xmlns:xlink="http://www.w3.org/1999/xlink" xlink:href="zookeys-1269-237_article-180930__-g006.jpg" id="oo_1540241.jpg" position="float" orientation="portrait" xlink:type="simple"><uri content-type="original_file" xlink:type="simple">https://binary.pensoft.net/fig/1540241</uri></graphic></fig></tp:treatment-sec><tp:treatment-sec sec-type="Description"><title>Description.</title><p>See <xref ref-type="bibr" rid="B21">Linnavuori (1961)</xref> for most detailed description. As the morphological characters have been well documented except for the female genitalia, we describe the female genitalia here: parieto-vaginal rings (<italic>pvr</italic>) elongate oval, latero-outer and latero-inner margins difficult to separate from anterior and posterior margins, pointed; anterior margins thick, convex, angled, posterior margin convex (Fig. <xref ref-type="fig" rid="F7">7J</xref>); posterior wall with relatively simple interramal sclerite (<italic>irs</italic>) and interramal lobe (<italic>irl</italic>); <italic>irs</italic> nearly equally narrow, separated, curved at lateral margin; <italic>irl</italic> broad, entirely covering <italic>irs</italic> and extending further, separated from outer margin weakly sinuate; sigmoid process short (Fig. <xref ref-type="fig" rid="F7">7K</xref>).</p><fig id="F7" position="float" orientation="portrait"><object-id xmlns:xlink="http://www.w3.org/1999/xlink" content-type="doi" xlink:type="simple">10.3897/zookeys.1269.180930.figure7</object-id><object-id xmlns:xlink="http://www.w3.org/1999/xlink" content-type="arpha" xlink:type="simple">DB6FBD85-2140-59E2-9466-369FF175E20E</object-id><label>Figure 7.</label><caption><p>Male (<bold>A–F</bold>) and female (<bold>J–K</bold>) genitalia of <italic><tp:taxon-name><tp:taxon-name-part taxon-name-part-type="genus" reg="Tinginotum">Tinginotum</tp:taxon-name-part> <tp:taxon-name-part taxon-name-part-type="species" reg="perlatum">perlatum</tp:taxon-name-part></tp:taxon-name></italic>. <bold>A, G</bold>. Left paramere; <bold>B, C, H</bold>. Right paramere; <bold>D–F, I</bold>. Endosoma; <bold>J</bold>. Genital chamber; <bold>K</bold>. Posterior wall; <bold>A–F</bold>. Male from Philippines; <bold>G–K</bold>. Male and female genitalia from Korea. Abbreviations: <italic>fl</italic> = fourth sclerite; <italic>irl</italic> = interramal lobe; <italic>irs</italic> = interramal sclerite; <italic>ll</italic> = lateral lobe-like sclerite; <italic>ml</italic> = median sclerite; <italic>pl</italic> = primary sclerite; <italic>pvr</italic> = parieto-vaginal rings; <italic>tl</italic> = third sclerite. Scale bars: 0.1 mm.</p></caption><graphic xmlns:xlink="http://www.w3.org/1999/xlink" xlink:href="zookeys-1269-237_article-180930__-g007.jpg" id="oo_1540242.jpg" position="float" orientation="portrait" xlink:type="simple"><uri content-type="original_file" xlink:type="simple">https://binary.pensoft.net/fig/1540242</uri></graphic></fig></tp:treatment-sec><tp:treatment-sec sec-type="Measurements"><title>Measurements.</title><p>Male (<italic>n</italic> = 1)/female (<italic>n</italic> = 2) from Luzon, Philippines. Body length, clypeus–apex of membrane: 4.10/6.70–6.80; head length, excluding collar: 0.25/0.50–0.50; head width, including compound eyes: 0.95/1.30–1.33; vertex width: 0.25/0.50–0.50; first antennal segment length: 0.45/0.60–0.60; second antennal segment length: 1.55/2.10–2.20; third antennal segment length: 0.70/1.15–1.25; fourth antennal segment length: 0.60/0.85–0.90; total antennal length: 3.30/4.70–4.95; mesial pronotal length in dorsal view: 0.75/1.00–1.15; posterior pronotal maximal width (straight): 1.40/2.05–2.20; anterior scutellar width: 0.70/1.10–1.10; mesial scutellar length: 0.60/1.00–1.05; maximal width across hemelytron: 0.8/1.12–1.19.</p><p>Male (<italic>n</italic> = 3) from Mindanao, Philippines. Body length, clypeus–apex of membrane: 4.14–4.52; head length, excluding collar: 0.30–0.32; head width, including compound eyes: 0.99–1.02; vertex width: 0.24–0.26; first antennal segment length: 0.51–0.59; second antennal segment length: 1.64–1.77; third antennal segment length: 0.87/missing; fourth antennal segment length: missing; mesial pronotal length in dorsal view: 0.74–0.95; posterior pronotal maximal width (straight): 1.40–1.58; anterior scutellar width: 0.69–0.79; mesial scutellar length: 0.70–0.71; claval commissure length: 0.79–0.84; maximal width across hemelytron: 0.76–0.83.</p><p>Male (<italic>n</italic> = 1)/Female (<italic>n</italic> = 3) from Korea. Body length, clypeus–apex of membrane: 4.77/5.01–5.10; head length, excluding collar: 0.28/0.38–0.39; head width, including compound eyes: 0.94/1.02–1.04; vertex width: 0.38/0.35–0.37; first antennal segment length: 0.61/0.61–0.68; second antennal segment length: 1.81/1.51–1.70; third antennal segment length: 0.71/0.77–0.81; fourth antennal segment length: 0.59/0.60–0.64; total antennal length: 3.72/3.56–3.83; mesial pronotal length in dorsal view: 0.77/0.87–0.89; posterior pronotal maximal width (straight): 1.49/1.64–1.69; anterior scutellar width: 0.74/0.90–0.91; mesial scutellar length: 0.77/0.81–0.83; claval commissure length: 0.94/0.90–0.96; maximal width across hemelytron: 0.89/0.96–1.04.</p></tp:treatment-sec><tp:treatment-sec sec-type="Remarks"><title>Remarks.</title><p>Until now, only <italic><tp:taxon-name><tp:taxon-name-part taxon-name-part-type="genus" reg="Tinginotum">Tinginotum</tp:taxon-name-part> <tp:taxon-name-part taxon-name-part-type="species" reg="gracilicorne">gracilicorne</tp:taxon-name-part></tp:taxon-name></italic> Poppius, 1915 (Fig. <xref ref-type="fig" rid="F8">8A–C</xref>) has been recorded from the Philippines (<xref ref-type="bibr" rid="B30">Schuh 2002–2013</xref>). The Philippine specimens of <italic><tp:taxon-name><tp:taxon-name-part taxon-name-part-type="genus" reg="Tinginotum">Tinginotum</tp:taxon-name-part></tp:taxon-name></italic> we have examined can be easily distinguished from <italic><tp:taxon-name><tp:taxon-name-part taxon-name-part-type="genus" reg="Tinginotum">T.</tp:taxon-name-part> <tp:taxon-name-part taxon-name-part-type="species" reg="gracilicorne">gracilicorne</tp:taxon-name-part></tp:taxon-name></italic>, particularly by the antennal length. Morphologically, we were unable to find any significant differences between these Philippine specimens and <italic><tp:taxon-name><tp:taxon-name-part taxon-name-part-type="genus" reg="Tinginotum">T.</tp:taxon-name-part> <tp:taxon-name-part taxon-name-part-type="species" reg="perlatum">perlatum</tp:taxon-name-part></tp:taxon-name></italic> from Korea and the type locality, Japan.</p><fig id="F8" position="float" orientation="portrait"><object-id xmlns:xlink="http://www.w3.org/1999/xlink" content-type="doi" xlink:type="simple">10.3897/zookeys.1269.180930.figure8</object-id><object-id xmlns:xlink="http://www.w3.org/1999/xlink" content-type="arpha" xlink:type="simple">DCDF5C6D-C78C-5563-91EF-1125FFDAF741</object-id><label>Figure 8.</label><caption><p>Type specimens and label information of <italic><tp:taxon-name><tp:taxon-name-part taxon-name-part-type="genus" reg="Tinginotum">T.</tp:taxon-name-part> <tp:taxon-name-part taxon-name-part-type="species" reg="gracilicorne">gracilicorne</tp:taxon-name-part></tp:taxon-name></italic> (<bold>A–C</bold>) and <italic><tp:taxon-name><tp:taxon-name-part taxon-name-part-type="genus" reg="Tinginotum">T.</tp:taxon-name-part> <tp:taxon-name-part taxon-name-part-type="species" reg="javanum">javanum</tp:taxon-name-part></tp:taxon-name></italic> (<bold>D–F</bold>) (<named-content xmlns:xlink="http://www.w3.org/1999/xlink" content-type="dwc:institutional_code" xlink:title="Finnish Museum of Natural History, Helsinki, Finland" xlink:href="http://grbio.org/institution/finnish-museum-natural-history" xlink:type="simple">FMNH</named-content>).</p></caption><graphic xmlns:xlink="http://www.w3.org/1999/xlink" xlink:href="zookeys-1269-237_article-180930__-g008.jpg" id="oo_1540243.jpg" position="float" orientation="portrait" xlink:type="simple"><uri content-type="original_file" xlink:type="simple">https://binary.pensoft.net/fig/1540243</uri></graphic></fig><p>The only noticeable difference in males is found in the coloration of the cuneus. Based on direct examination of more than 100 individuals from Korea and analysis of pictures of some Japanese specimens (in <xref ref-type="bibr" rid="B33">Yasunaga 2001</xref>: fig. 311A; <xref ref-type="bibr" rid="B34">Yasunaga 2023</xref>: fig. 213 and <xref ref-type="bibr" rid="B35">Yasunaga et al. 2023</xref>: fig. 24G), the cuneus of East-Palaearctic populations is generally subhyaline, with only the inner margin tinged with red, as indicated in the original description of <italic><tp:taxon-name><tp:taxon-name-part taxon-name-part-type="genus" reg="Tinginotum">T.</tp:taxon-name-part> <tp:taxon-name-part taxon-name-part-type="species" reg="perlatum">perlatum</tp:taxon-name-part></tp:taxon-name></italic> (Linnavuori, 1961). In contrast, in the Philippine specimens, the cuneus is largely tinged with red. Interestingly, dorsal coloration within series of specimens from Luzon and Sumatra seems relatively variable, particularly in females (Fig. <xref ref-type="fig" rid="F6">6D, E</xref>), their pattern being faded, whereas it is very close to that of the males on a female from Vietnam (Fig. <xref ref-type="fig" rid="F6">6F</xref>). No differences were observed in the male genitalia, except for slight differences in the degree of development of the apex of shaft and the sensory lobe of the left paramere and shaft of the right paramere (Fig. <xref ref-type="fig" rid="F7">7A–F</xref>).</p><p>Although the morphology of the endosoma is very similar in many <italic><tp:taxon-name><tp:taxon-name-part taxon-name-part-type="genus" reg="Tinginotum">Tinginotum</tp:taxon-name-part></tp:taxon-name></italic> species, based on the available evidence, including general morphology as well as male and female genital structures, we tentatively identify specimens from Indonesia and the Philippines as <italic><tp:taxon-name><tp:taxon-name-part taxon-name-part-type="genus" reg="Tinginotum">T.</tp:taxon-name-part> <tp:taxon-name-part taxon-name-part-type="species" reg="perlatum">perlatum</tp:taxon-name-part></tp:taxon-name></italic>, a species recorded from both countries and from Vietnam for the first time. Further studies are required to confirm whether these populations are truly conspecific and whether <italic><tp:taxon-name><tp:taxon-name-part taxon-name-part-type="genus" reg="Tinginotum">T.</tp:taxon-name-part> <tp:taxon-name-part taxon-name-part-type="species" reg="perlatum">perlatum</tp:taxon-name-part></tp:taxon-name></italic> is effectively a very widely distributed species. In addition, although this species was originally recorded from the Palaearctic Region, its apparently broader distribution raises the possibility that it may be conspecific with taxa previously described from tropical regions. Accordingly, future studies based on broader geographic sampling, including material from the type locality, will be necessary to clarify its taxonomic status.</p></tp:treatment-sec><tp:treatment-sec sec-type="Plant association"><title>Plant association.</title><p>Two coniferous and one fern have been cited in the literature as possible associated plants: <italic><tp:taxon-name><tp:taxon-name-part taxon-name-part-type="genus" reg="Juniperus">Juniperus</tp:taxon-name-part> <tp:taxon-name-part taxon-name-part-type="species" reg="chinensis">chinensis</tp:taxon-name-part></tp:taxon-name></italic> (<tp:taxon-name><tp:taxon-name-part taxon-name-part-type="family" reg="Cupressaceae">Cupressaceae</tp:taxon-name-part></tp:taxon-name>), <italic><tp:taxon-name><tp:taxon-name-part taxon-name-part-type="genus" reg="Microlepia">Microlepia</tp:taxon-name-part> <tp:taxon-name-part taxon-name-part-type="species" reg="strigosa">strigosa</tp:taxon-name-part></tp:taxon-name></italic> (<tp:taxon-name><tp:taxon-name-part taxon-name-part-type="genus" reg="Polypodiaceae">Polypodiaceae</tp:taxon-name-part></tp:taxon-name>), <italic><tp:taxon-name><tp:taxon-name-part taxon-name-part-type="genus" reg="Pinus">Pinus</tp:taxon-name-part> <tp:taxon-name-part taxon-name-part-type="species" reg="luchensis">luchensis</tp:taxon-name-part></tp:taxon-name></italic> (<tp:taxon-name><tp:taxon-name-part taxon-name-part-type="family" reg="Pinaceae">Pinaceae</tp:taxon-name-part></tp:taxon-name>) (<xref ref-type="bibr" rid="B32">Yasunaga 1999</xref>). More recently, <italic><tp:taxon-name><tp:taxon-name-part taxon-name-part-type="genus" reg="Tinginotum">T.</tp:taxon-name-part> <tp:taxon-name-part taxon-name-part-type="species" reg="perlatum">perlatum</tp:taxon-name-part></tp:taxon-name></italic> has been reported to utilize male strobili of <italic><tp:taxon-name><tp:taxon-name-part taxon-name-part-type="genus" reg="Cryptomeria">Cryptomeria</tp:taxon-name-part> <tp:taxon-name-part taxon-name-part-type="species" reg="japonica">japonica</tp:taxon-name-part></tp:taxon-name></italic> (<tp:taxon-name><tp:taxon-name-part taxon-name-part-type="family" reg="Cupressaceae">Cupressaceae</tp:taxon-name-part></tp:taxon-name>) as a food resource, and its feeding activity has been associated with increased mortality of male strobili and reduced pollen production (<xref ref-type="bibr" rid="B22">Muro 2025</xref>).</p></tp:treatment-sec><tp:treatment-sec sec-type="Distribution"><title>Distribution.</title><p>China, Indonesia (Sumatra)*, Japan, Korea, Taiwan, Philippines (Luzon, Mindanao)*, Vietnam (northern; Vinh Phuc)*.</p></tp:treatment-sec><ref-list><ref id="B32"><mixed-citation xmlns:xlink="http://www.w3.org/1999/xlink" xlink:type="simple">Yasunaga T (1999) Revision of the mirine genus <italic><tp:taxon-name><tp:taxon-name-part taxon-name-part-type="genus">Tinginotum</tp:taxon-name-part></tp:taxon-name></italic> Kirkaldy (<tp:taxon-name><tp:taxon-name-part taxon-name-part-type="suborder">Heteroptera</tp:taxon-name-part></tp:taxon-name>: <tp:taxon-name><tp:taxon-name-part taxon-name-part-type="family">Miridae</tp:taxon-name-part></tp:taxon-name>) from Japan. Biogeography 1: 39–47.</mixed-citation></ref><ref id="B36"><mixed-citation xmlns:xlink="http://www.w3.org/1999/xlink" xlink:type="simple">Zheng LY, Lu N (2002) On <italic><tp:taxon-name><tp:taxon-name-part taxon-name-part-type="genus">Orthops</tp:taxon-name-part></tp:taxon-name></italic> Fieber and some new species of <tp:taxon-name><tp:taxon-name-part taxon-name-part-type="subfamily">Mirinae</tp:taxon-name-part></tp:taxon-name> from China (<tp:taxon-name><tp:taxon-name-part taxon-name-part-type="order">Hemiptera</tp:taxon-name-part></tp:taxon-name>: <tp:taxon-name><tp:taxon-name-part taxon-name-part-type="family">Miridae</tp:taxon-name-part></tp:taxon-name>). Acta Zootaxonomica Sinica 27: 498–507.</mixed-citation></ref><ref id="B37"><mixed-citation xmlns:xlink="http://www.w3.org/1999/xlink" xlink:type="simple">Zheng LY, Lu N, Liu G, Xu B (2004) <tp:taxon-name><tp:taxon-name-part taxon-name-part-type="order">Hemiptera</tp:taxon-name-part></tp:taxon-name>. <tp:taxon-name><tp:taxon-name-part taxon-name-part-type="family">Miridae</tp:taxon-name-part></tp:taxon-name>. <tp:taxon-name><tp:taxon-name-part taxon-name-part-type="subfamily">Mirinae</tp:taxon-name-part></tp:taxon-name>. Fauna Sinica. <tp:taxon-name><tp:taxon-name-part taxon-name-part-type="subclass">Insecta</tp:taxon-name-part></tp:taxon-name> Vol. 33. Chinese Academy of Sciences. Science Press, Beijing, China, 797 pp.</mixed-citation></ref><ref id="B25"><mixed-citation xmlns:xlink="http://www.w3.org/1999/xlink" xlink:type="simple">Oh M, Yasunaga T, Duwal RK, Lee S (2018) Annotated checklist of the plant bug tribe <tp:taxon-name><tp:taxon-name-part taxon-name-part-type="tribe">Mirini</tp:taxon-name-part></tp:taxon-name> (<tp:taxon-name><tp:taxon-name-part taxon-name-part-type="suborder">Heteroptera</tp:taxon-name-part></tp:taxon-name>: <tp:taxon-name><tp:taxon-name-part taxon-name-part-type="family">Miridae</tp:taxon-name-part></tp:taxon-name>: <tp:taxon-name><tp:taxon-name-part taxon-name-part-type="subfamily">Mirinae</tp:taxon-name-part></tp:taxon-name>) recorded on the Korean Peninsula, with descriptions of three new species. European Journal of Entomology 115: 467–492. <ext-link xlink:href="10.14411/eje.2018.048" ext-link-type="doi" xlink:type="simple">https://doi.org/10.14411/eje.2018.048</ext-link></mixed-citation></ref><ref id="B34"><mixed-citation xmlns:xlink="http://www.w3.org/1999/xlink" xlink:type="simple">Yasunaga T (2023) Descriptions of twenty-three new mirine species from Japan, with a key to genera of the tribe <tp:taxon-name><tp:taxon-name-part taxon-name-part-type="tribe">Mirini</tp:taxon-name-part></tp:taxon-name>, updating the Japanese fauna (<tp:taxon-name><tp:taxon-name-part taxon-name-part-type="order">Hemiptera</tp:taxon-name-part></tp:taxon-name>: <tp:taxon-name><tp:taxon-name-part taxon-name-part-type="family">Miridae</tp:taxon-name-part></tp:taxon-name>: <tp:taxon-name><tp:taxon-name-part taxon-name-part-type="subfamily">Mirinae</tp:taxon-name-part></tp:taxon-name>). Tijdschrift voor Entomologie 166: 1–116. <ext-link xlink:href="10.1163/22119434-bja10024" ext-link-type="doi" xlink:type="simple">https://doi.org/10.1163/22119434-bja10024</ext-link></mixed-citation></ref><ref id="B35"><mixed-citation xmlns:xlink="http://www.w3.org/1999/xlink" xlink:type="simple">Yasunaga T, Schwartz MD, Chérot F (2023) Revision of the plant bug genus <italic><tp:taxon-name><tp:taxon-name-part taxon-name-part-type="genus">Diognetus</tp:taxon-name-part></tp:taxon-name></italic>, with descriptions of thirteen new species from the Oriental and Eastern Palearctic Regions (<tp:taxon-name><tp:taxon-name-part taxon-name-part-type="order">Hemiptera</tp:taxon-name-part></tp:taxon-name>: <tp:taxon-name><tp:taxon-name-part taxon-name-part-type="suborder">Heteroptera</tp:taxon-name-part></tp:taxon-name>: <tp:taxon-name><tp:taxon-name-part taxon-name-part-type="family">Miridae</tp:taxon-name-part></tp:taxon-name>). Acta Entomologica 63(1): 1–55. <ext-link xlink:href="10.37520/aemnp.2023.001" ext-link-type="doi" xlink:type="simple">https://doi.org/10.37520/aemnp.2023.001</ext-link></mixed-citation></ref><ref id="B21"><mixed-citation xmlns:xlink="http://www.w3.org/1999/xlink" xlink:type="simple">Linnavuori RE (1961) Contributions to the <tp:taxon-name><tp:taxon-name-part taxon-name-part-type="family">Miridae</tp:taxon-name-part></tp:taxon-name> fauna of the Far East. Annales Entomologici Fennici 27: 155–169.</mixed-citation></ref><ref id="B30"><mixed-citation xmlns:xlink="http://www.w3.org/1999/xlink" xlink:type="simple">Schuh RT (2002–2013) Online Systematic Catalog of Plant Bugs (<tp:taxon-name><tp:taxon-name-part taxon-name-part-type="subclass">Insecta</tp:taxon-name-part></tp:taxon-name>: <tp:taxon-name><tp:taxon-name-part taxon-name-part-type="suborder">Heteroptera</tp:taxon-name-part></tp:taxon-name>: <tp:taxon-name><tp:taxon-name-part taxon-name-part-type="family">Miridae</tp:taxon-name-part></tp:taxon-name>). The American Museum of Natural History. <ext-link xlink:href="http://research.amnh.org/pbi/catalog/" ext-link-type="uri" xlink:type="simple">http://research.amnh.org/pbi/catalog/</ext-link> [accessed 1 Nov 2025]</mixed-citation></ref><ref id="B33"><mixed-citation xmlns:xlink="http://www.w3.org/1999/xlink" xlink:type="simple">Yasunaga T (2001) Family <tp:taxon-name><tp:taxon-name-part taxon-name-part-type="family">Miridae</tp:taxon-name-part></tp:taxon-name> Hahn, plant bugs. In: Yasunaga T, Takai M, Kawasawa T, Nakatani Y (Eds) A field Guide to Japanse Bugs. II. Terrestrial Heteropterans. <tp:taxon-name><tp:taxon-name-part taxon-name-part-type="family">Anthocoridae</tp:taxon-name-part></tp:taxon-name>, <tp:taxon-name><tp:taxon-name-part taxon-name-part-type="family">Cimicidae</tp:taxon-name-part></tp:taxon-name>, <tp:taxon-name><tp:taxon-name-part taxon-name-part-type="family">Microphysidae</tp:taxon-name-part></tp:taxon-name> and <tp:taxon-name><tp:taxon-name-part taxon-name-part-type="family">Miridae</tp:taxon-name-part></tp:taxon-name>. Zenkoku Noson Kyoiku Kyokai, Publishing Co., Ltd., Tokyo, 2–96, 111–351. [in Japanese]</mixed-citation></ref><ref id="B22"><mixed-citation xmlns:xlink="http://www.w3.org/1999/xlink" xlink:type="simple">Muro T (2025) The relationship between sucking behavior and population density of <italic><tp:taxon-name><tp:taxon-name-part taxon-name-part-type="genus">Tinginotum</tp:taxon-name-part> <tp:taxon-name-part taxon-name-part-type="species">perlatum</tp:taxon-name-part></tp:taxon-name></italic> (<tp:taxon-name><tp:taxon-name-part taxon-name-part-type="order">Hemiptera</tp:taxon-name-part></tp:taxon-name>: <tp:taxon-name><tp:taxon-name-part taxon-name-part-type="family">Miridae</tp:taxon-name-part></tp:taxon-name>), and mortality rate of male strobili of <italic><tp:taxon-name><tp:taxon-name-part taxon-name-part-type="genus">Cryptomeria</tp:taxon-name-part> <tp:taxon-name-part taxon-name-part-type="species">japonica</tp:taxon-name-part></tp:taxon-name></italic> in miniature seed orchard. Tree and Forest Health 29: 139–143.</mixed-citation></ref></ref-list></tp:taxon-treatment>
