# Supplementary material for: The genus Tinginotum Kirkaldy, 1902 (Hemiptera, Miridae, Mirinae) with description of a new species from Vietnam and additional notes on Southeast Asian materials
Source: Zookeys. 2026 Feb 13;1269:237–63. doi: 10.3897/zookeys.1269.180930 (PMC12924050; doi:10.3897/zookeys.1269.180930)
Supplement: XML Treatment for Tinginotum gracilicorne [file zookeys.1269.180930-treatment6.xml]

<!DOCTYPE tp:taxon-treatment
  PUBLIC "-//TaxonX//DTD Taxonomic Treatment Publishing DTD v0 20100105//EN" "tax-treatment-NSO.dtd">
<tp:taxon-treatment xmlns:tp="http://www.plazi.org/taxpub"><tp:treatment-meta><kwd-group><label>Taxon classification</label><kwd>
                <named-content content-type="kingdom">Animalia</named-content>
              </kwd><kwd>
                <named-content content-type="order">Hemiptera</named-content>
              </kwd><kwd>
                <named-content content-type="family">Miridae</named-content>
              </kwd></kwd-group><mixed-citation publication-type="journal"><person-group><name><surname>Kim</surname><given-names>Junggon</given-names></name><name><surname>Chérot</surname><given-names>Frédéric</given-names></name><name><surname>Phan</surname><given-names>Quoc Toan</given-names></name><name><surname>Nguyen</surname><given-names>Minh Ty</given-names></name><name><surname>Nguyen</surname><given-names>Ba Vu Lam</given-names></name><name><surname>Jung</surname><given-names>Sunghoon</given-names></name></person-group><article-title>The genus <italic><tp:taxon-name><tp:taxon-name-part taxon-name-part-type="genus" reg="Tinginotum">Tinginotum</tp:taxon-name-part></tp:taxon-name></italic> Kirkaldy, 1902 (<tp:taxon-name><tp:taxon-name-part taxon-name-part-type="order" reg="Hemiptera">Hemiptera</tp:taxon-name-part></tp:taxon-name>, <tp:taxon-name><tp:taxon-name-part taxon-name-part-type="family" reg="Miridae">Miridae</tp:taxon-name-part></tp:taxon-name>, <tp:taxon-name><tp:taxon-name-part taxon-name-part-type="subfamily" reg="Mirinae">Mirinae</tp:taxon-name-part></tp:taxon-name>) with description of a new species from Vietnam and additional notes on Southeast Asian materials</article-title><source>Zookeys</source><day>13</day><month>02</month><year>2026</year><volume>1269</volume><fpage>237</fpage><lpage>263</lpage><pub-id pub-id-type="doi">10.3897/zookeys.1269.180930</pub-id></mixed-citation></tp:treatment-meta><tp:nomenclature><tp:taxon-name><object-id xmlns:xlink="http://www.w3.org/1999/xlink" content-type="arpha" xlink:type="simple">EE8ADC10-3A6B-59E7-9306-0F2DF85F6883</object-id>
                    		<tp:taxon-name-part taxon-name-part-type="genus" reg="Tinginotum">Tinginotum</tp:taxon-name-part> <tp:taxon-name-part taxon-name-part-type="species" reg="gracilicorne">gracilicorne</tp:taxon-name-part>
                    	</tp:taxon-name><tp:taxon-authority>Poppius, 1915</tp:taxon-authority><xref ref-type="fig" rid="F8">Fig. 8A–C</xref><tp:nomenclature-citation-list><tp:nomenclature-citation><tp:taxon-name><tp:taxon-name-part taxon-name-part-type="genus" reg="Tinginotum">Tinginotum</tp:taxon-name-part> <tp:taxon-name-part taxon-name-part-type="species" reg="gracilicorne">gracilicorne</tp:taxon-name-part></tp:taxon-name><comment> Poppius, 1915: 57; <xref ref-type="bibr" rid="B3">Carvalho 1959</xref>: 267.</comment></tp:nomenclature-citation></tp:nomenclature-citation-list></tp:nomenclature><tp:treatment-sec sec-type="Material examined"><title>Material examined.</title><p>Further details on the specimen are available on the online portal of the holding institution (<named-content xmlns:xlink="http://www.w3.org/1999/xlink" content-type="dwc:institutional_code" xlink:title="Finnish Museum of Natural History, Helsinki, Finland" xlink:href="http://grbio.org/institution/finnish-museum-natural-history" xlink:type="simple">FMNH</named-content>) at <ext-link xmlns:xlink="http://www.w3.org/1999/xlink" xlink:href="http://id.luomus.fi/GV.44282" ext-link-type="uri" xlink:type="simple">http://id.luomus.fi/GV.44282</ext-link>.</p></tp:treatment-sec><tp:treatment-sec sec-type="Distribution"><title>Distribution.</title><p>Philippines (Luzon).</p></tp:treatment-sec><tp:treatment-sec sec-type="Remarks"><title>Remarks.</title><p>The following characters may serve as diagnostic features of this species: clypeus mostly pale brown; antennae mostly dark brown with pale parts, long and slender; first segment partially pale and brown, basal half strongly swollen and yellowish, apical half brown; second segment mostly dark brown, 1/3 basal part, middle and apex pale, slightly more than twice as long as first antennal segment; labium reaching middle coxae; scutellum mostly brown, somewhat weakly punctate, more sparsely punctate than pronotum; femora pale with brown bands, one band medially and two bands apically; tibiae pale with brownish bands.</p><p>This species resembles <italic><tp:taxon-name><tp:taxon-name-part taxon-name-part-type="genus" reg="Tinginotum">T.</tp:taxon-name-part> <tp:taxon-name-part taxon-name-part-type="species" reg="formosanum">formosanum</tp:taxon-name-part></tp:taxon-name></italic> and <italic><tp:taxon-name><tp:taxon-name-part taxon-name-part-type="genus" reg="Tinginotum">T.</tp:taxon-name-part> <tp:taxon-name-part taxon-name-part-type="species" reg="knowlesi">knowlesi</tp:taxon-name-part></tp:taxon-name></italic> in general body form and overall antennal color pattern but differs in having elongate antennae. It can be distinguished from <italic><tp:taxon-name><tp:taxon-name-part taxon-name-part-type="genus" reg="Tinginotum">T.</tp:taxon-name-part> <tp:taxon-name-part taxon-name-part-type="species" reg="formosanum">formosanum</tp:taxon-name-part></tp:taxon-name></italic> by the color pattern of the second antennal segment, by the absence of dark tufts of setae on the pronotum, and by the relatively weaker punctation on the scutellum. From <italic><tp:taxon-name><tp:taxon-name-part taxon-name-part-type="genus" reg="Tinginotum">T.</tp:taxon-name-part> <tp:taxon-name-part taxon-name-part-type="species" reg="knowlesi">knowlesi</tp:taxon-name-part></tp:taxon-name></italic>, it differs in lacking stripes on the first antennal segment, in the coloration pattern of the second antennal segment, and in the absence of apical stripes on the femora and tibiae.</p></tp:treatment-sec><tp:treatment-sec><!--Section generated to contain objects referenced in tp:taxon-treatment.--><fig id="F8" position="float" orientation="portrait"><object-id xmlns:xlink="http://www.w3.org/1999/xlink" content-type="doi" xlink:type="simple">10.3897/zookeys.1269.180930.figure8</object-id><object-id xmlns:xlink="http://www.w3.org/1999/xlink" content-type="arpha" xlink:type="simple">DCDF5C6D-C78C-5563-91EF-1125FFDAF741</object-id><label>Figure 8.</label><caption><p>Type specimens and label information of <italic><tp:taxon-name><tp:taxon-name-part taxon-name-part-type="genus" reg="Tinginotum">T.</tp:taxon-name-part> <tp:taxon-name-part taxon-name-part-type="species" reg="gracilicorne">gracilicorne</tp:taxon-name-part></tp:taxon-name></italic> (<bold>A–C</bold>) and <italic><tp:taxon-name><tp:taxon-name-part taxon-name-part-type="genus" reg="Tinginotum">T.</tp:taxon-name-part> <tp:taxon-name-part taxon-name-part-type="species" reg="javanum">javanum</tp:taxon-name-part></tp:taxon-name></italic> (<bold>D–F</bold>) (<named-content xmlns:xlink="http://www.w3.org/1999/xlink" content-type="dwc:institutional_code" xlink:title="Finnish Museum of Natural History, Helsinki, Finland" xlink:href="http://grbio.org/institution/finnish-museum-natural-history" xlink:type="simple">FMNH</named-content>).</p></caption><graphic xmlns:xlink="http://www.w3.org/1999/xlink" xlink:href="zookeys-1269-237_article-180930__-g008.jpg" id="oo_1540243.jpg" position="float" orientation="portrait" xlink:type="simple"><uri content-type="original_file" xlink:type="simple">https://binary.pensoft.net/fig/1540243</uri></graphic></fig></tp:treatment-sec><ref-list><ref id="B3"><mixed-citation xmlns:xlink="http://www.w3.org/1999/xlink" xlink:type="simple">Carvalho JCM (1959) A catalogue of the <tp:taxon-name><tp:taxon-name-part taxon-name-part-type="family">Miridae</tp:taxon-name-part></tp:taxon-name> of the world. Part IV. Arquivos do Museu Nacional, Rio de Janeiro 48: 1–384.</mixed-citation></ref></ref-list></tp:taxon-treatment>
