# Supplementary material for: The genus Tinginotum Kirkaldy, 1902 (Hemiptera, Miridae, Mirinae) with description of a new species from Vietnam and additional notes on Southeast Asian materials
Source: Zookeys. 2026 Feb 13;1269:237–63. doi: 10.3897/zookeys.1269.180930 (PMC12924050; doi:10.3897/zookeys.1269.180930)
Supplement: XML Treatment for Tinginotum javanum [file zookeys.1269.180930-treatment7.xml]

<!DOCTYPE tp:taxon-treatment
  PUBLIC "-//TaxonX//DTD Taxonomic Treatment Publishing DTD v0 20100105//EN" "tax-treatment-NSO.dtd">
<tp:taxon-treatment xmlns:tp="http://www.plazi.org/taxpub"><tp:treatment-meta><kwd-group><label>Taxon classification</label><kwd>
                <named-content content-type="kingdom">Animalia</named-content>
              </kwd><kwd>
                <named-content content-type="order">Hemiptera</named-content>
              </kwd><kwd>
                <named-content content-type="family">Miridae</named-content>
              </kwd></kwd-group><mixed-citation publication-type="journal"><person-group><name><surname>Kim</surname><given-names>Junggon</given-names></name><name><surname>Chérot</surname><given-names>Frédéric</given-names></name><name><surname>Phan</surname><given-names>Quoc Toan</given-names></name><name><surname>Nguyen</surname><given-names>Minh Ty</given-names></name><name><surname>Nguyen</surname><given-names>Ba Vu Lam</given-names></name><name><surname>Jung</surname><given-names>Sunghoon</given-names></name></person-group><article-title>The genus <italic><tp:taxon-name><tp:taxon-name-part taxon-name-part-type="genus" reg="Tinginotum">Tinginotum</tp:taxon-name-part></tp:taxon-name></italic> Kirkaldy, 1902 (<tp:taxon-name><tp:taxon-name-part taxon-name-part-type="order" reg="Hemiptera">Hemiptera</tp:taxon-name-part></tp:taxon-name>, <tp:taxon-name><tp:taxon-name-part taxon-name-part-type="family" reg="Miridae">Miridae</tp:taxon-name-part></tp:taxon-name>, <tp:taxon-name><tp:taxon-name-part taxon-name-part-type="subfamily" reg="Mirinae">Mirinae</tp:taxon-name-part></tp:taxon-name>) with description of a new species from Vietnam and additional notes on Southeast Asian materials</article-title><source>Zookeys</source><day>13</day><month>02</month><year>2026</year><volume>1269</volume><fpage>237</fpage><lpage>263</lpage><pub-id pub-id-type="doi">10.3897/zookeys.1269.180930</pub-id></mixed-citation></tp:treatment-meta><tp:nomenclature><tp:taxon-name><object-id xmlns:xlink="http://www.w3.org/1999/xlink" content-type="arpha" xlink:type="simple">A04674EB-1E55-5621-AABC-27B4C1B33288</object-id>
                    		<tp:taxon-name-part taxon-name-part-type="genus" reg="Tinginotum">Tinginotum</tp:taxon-name-part> <tp:taxon-name-part taxon-name-part-type="species" reg="javanum">javanum</tp:taxon-name-part>
                    	</tp:taxon-name><tp:taxon-authority>Kirkaldy, 1902</tp:taxon-authority><xref ref-type="fig" rid="F8">Fig. 8D–F</xref><tp:nomenclature-citation-list><tp:nomenclature-citation><tp:taxon-name><tp:taxon-name-part taxon-name-part-type="genus" reg="Tinginotum">Tinginotum</tp:taxon-name-part> <tp:taxon-name-part taxon-name-part-type="species" reg="javanum">javanum</tp:taxon-name-part></tp:taxon-name><comment> Kirkaldy, 1902: 263; <xref ref-type="bibr" rid="B26">Poppius 1911</xref>: 22; <xref ref-type="bibr" rid="B1">Carvalho 1952</xref>: 93; 1959: 268.</comment></tp:nomenclature-citation></tp:nomenclature-citation-list></tp:nomenclature><tp:treatment-sec sec-type="Material examined"><title>Material examined.</title><p>• 1♂, Indonesia, Borneo, South Kalimatan, Loksados (7 km NE), 22.ix.1997, <italic>Jakl S</italic>. leg. (FC n° 11556) [<bold><abbrev xmlns:xlink="http://www.w3.org/1999/xlink" content-type="institution" xlink:title="Institut royal des Sciences naturelles de Belgique, Département d’Entomologie, Brussels, Belgium" xlink:type="simple">ISNB</abbrev></bold>]. Further details on the specimen are available on the online portal of the holding institution (<named-content xmlns:xlink="http://www.w3.org/1999/xlink" content-type="dwc:institutional_code" xlink:title="Finnish Museum of Natural History, Helsinki, Finland" xlink:href="http://grbio.org/institution/finnish-museum-natural-history" xlink:type="simple">FMNH</named-content>) at <ext-link xmlns:xlink="http://www.w3.org/1999/xlink" xlink:href="https://kotka.luomus.fi/view?uri=luomus:GL.10496" ext-link-type="uri" xlink:type="simple">https://kotka.luomus.fi/view?uri=luomus:GL.10496</ext-link>.</p></tp:treatment-sec><tp:treatment-sec sec-type="Distribution"><title>Distribution.</title><p>Indonesia (Borneo, Java), Sri Lanka (<xref ref-type="bibr" rid="B3">Carvalho 1959</xref>).</p></tp:treatment-sec><tp:treatment-sec sec-type="Remarks"><title>Remarks.</title><p>This species is the type species of the genus <italic><tp:taxon-name><tp:taxon-name-part taxon-name-part-type="genus" reg="Tinginotum">Tinginotum</tp:taxon-name-part></tp:taxon-name></italic>. In the original description, it was described together with the generic description of <italic><tp:taxon-name><tp:taxon-name-part taxon-name-part-type="genus" reg="Tinginotum">Tinginotum</tp:taxon-name-part></tp:taxon-name></italic>, and therefore its species-level description is relatively simple. Although only a few morphological characters can be examined from images of the type specimen, the coloration pattern of the antennae, the relative proportions of the antennal segments (second segment twice as long as the third, which is slightly longer than the first, with the three apical segments slender), and the mostly pale brown clypeus may be considered diagnostic for this species.</p><p>This species resembles <italic><tp:taxon-name><tp:taxon-name-part taxon-name-part-type="genus" reg="Tinginotum">T.</tp:taxon-name-part> <tp:taxon-name-part taxon-name-part-type="species" reg="formosanum">formosanum</tp:taxon-name-part></tp:taxon-name></italic>; however, <italic><tp:taxon-name><tp:taxon-name-part taxon-name-part-type="genus" reg="Tinginotum">T.</tp:taxon-name-part> <tp:taxon-name-part taxon-name-part-type="species" reg="formosanum">formosanum</tp:taxon-name-part></tp:taxon-name></italic> possesses distinct clusters of dark setae on the pronotum, whereas such a feature is neither mentioned in the original description of this species nor observable in the type specimen. According to <xref ref-type="bibr" rid="B29">Poppius (1915)</xref>, it can be distinguished by the proportions of the antennal segments and by the relatively weak punctation on the scutellum, but because the type specimen of <italic><tp:taxon-name><tp:taxon-name-part taxon-name-part-type="genus" reg="Tinginotum">T.</tp:taxon-name-part> <tp:taxon-name-part taxon-name-part-type="species" reg="javanum">javanum</tp:taxon-name-part></tp:taxon-name></italic> is in poor condition, reliable comparison is difficult, and additional material will be needed to confirm these characters.</p></tp:treatment-sec><tp:treatment-sec><!--Section generated to contain objects referenced in tp:taxon-treatment.--><fig id="F8" position="float" orientation="portrait"><object-id xmlns:xlink="http://www.w3.org/1999/xlink" content-type="doi" xlink:type="simple">10.3897/zookeys.1269.180930.figure8</object-id><object-id xmlns:xlink="http://www.w3.org/1999/xlink" content-type="arpha" xlink:type="simple">DCDF5C6D-C78C-5563-91EF-1125FFDAF741</object-id><label>Figure 8.</label><caption><p>Type specimens and label information of <italic><tp:taxon-name><tp:taxon-name-part taxon-name-part-type="genus" reg="Tinginotum">T.</tp:taxon-name-part> <tp:taxon-name-part taxon-name-part-type="species" reg="gracilicorne">gracilicorne</tp:taxon-name-part></tp:taxon-name></italic> (<bold>A–C</bold>) and <italic><tp:taxon-name><tp:taxon-name-part taxon-name-part-type="genus" reg="Tinginotum">T.</tp:taxon-name-part> <tp:taxon-name-part taxon-name-part-type="species" reg="javanum">javanum</tp:taxon-name-part></tp:taxon-name></italic> (<bold>D–F</bold>) (<named-content xmlns:xlink="http://www.w3.org/1999/xlink" content-type="dwc:institutional_code" xlink:title="Finnish Museum of Natural History, Helsinki, Finland" xlink:href="http://grbio.org/institution/finnish-museum-natural-history" xlink:type="simple">FMNH</named-content>).</p></caption><graphic xmlns:xlink="http://www.w3.org/1999/xlink" xlink:href="zookeys-1269-237_article-180930__-g008.jpg" id="oo_1540243.jpg" position="float" orientation="portrait" xlink:type="simple"><uri content-type="original_file" xlink:type="simple">https://binary.pensoft.net/fig/1540243</uri></graphic></fig></tp:treatment-sec><ref-list><ref id="B26"><mixed-citation xmlns:xlink="http://www.w3.org/1999/xlink" xlink:type="simple">Poppius B (1911) Beiträge zur Kenntnis der Miriden-Fauna von Ceylon. Öfversigt af Finska Vetenskapssocietetens Förhandlingar 53A(2): 1–36.</mixed-citation></ref><ref id="B1"><mixed-citation xmlns:xlink="http://www.w3.org/1999/xlink" xlink:type="simple">Carvalho JCM (1952) On the major classification of the <tp:taxon-name><tp:taxon-name-part taxon-name-part-type="family">Miridae</tp:taxon-name-part></tp:taxon-name> (<tp:taxon-name><tp:taxon-name-part taxon-name-part-type="order">Hemiptera</tp:taxon-name-part></tp:taxon-name>). (With keys to subfamilies and tribes and a catalogue of the world genera). Anais da Academia Brasileira de Ciências 24: 31–110.</mixed-citation></ref><ref id="B3"><mixed-citation xmlns:xlink="http://www.w3.org/1999/xlink" xlink:type="simple">Carvalho JCM (1959) A catalogue of the <tp:taxon-name><tp:taxon-name-part taxon-name-part-type="family">Miridae</tp:taxon-name-part></tp:taxon-name> of the world. Part IV. Arquivos do Museu Nacional, Rio de Janeiro 48: 1–384.</mixed-citation></ref><ref id="B29"><mixed-citation xmlns:xlink="http://www.w3.org/1999/xlink" xlink:type="simple">Poppius B (1915) Zur Kenntnis der indo-australischen Capsarien. I. Annales Historico-Naturales Musei Nationalis Hungarici 13: 1–89.</mixed-citation></ref></ref-list></tp:taxon-treatment>
